# Supplementary material for: Expression of geminiviral AC2 RNA silencing suppressor changes sugar and jasmonate responsive gene expression in transgenic tobacco plants
Source: BMC Plant Biol. 2012 Nov 7;12:204. doi: 10.1186/1471-2229-12-204 (PMC3519546; doi:10.1186/1471-2229-12-204)
Supplement: Additional file 1 — The expression of AC2 transcripts in transgenic plants is measured by using RT-qPCR. [file 1471-2229-12-204-S1.xlsx]

## Sheet: Sheet1
Additional file 1. The expression of AC2 in transgenic plants measured by using RT-qPCR (relative Ct units)
	leaf	leaf	leaf
	WT2	WT3	WT4
	N/A	N/A	N/A
	N/A	N/A	N/A
	N/A	N/A	N/A
	AC22	AC23	AC27
	32.38	32.82	27.91
	32.94	32.17	27.99
	32.32	32.82	27.99
Mean	32.5467	32.6033	27.9633
s.e.	0.170978	0.187639	0.023094
