# Supplementary material for: Expression of geminiviral AC2 RNA silencing suppressor changes sugar and jasmonate responsive gene expression in transgenic tobacco plants
Source: BMC Plant Biol. 2012 Nov 7;12:204. doi: 10.1186/1471-2229-12-204 (PMC3519546; doi:10.1186/1471-2229-12-204)
Supplement: Additional file 3 — Up-regulated transcripts of leaf samples in transgenic AC2 expressing plants. [file 1471-2229-12-204-S3.xlsx]

## Sheet: AC2-leaf-2x-FDR-005
Additional file 3. Leaf up-regulated transcripts (FDR 0.05)
chip.microarray001	chip.microarray002	chip.microarray003	chip.microarray004	chip.microarray005	chip.microarray006	chip.microarray007	chip.microarray008	chip.microarray009	p.adjusted	p.adjusted.1 (FDR)	FC	ratio	EST/mRNA	Description
16.38	9.35	11.9	16.62	10.38	10.44	13.15	11.06	11.97	0.001994	0.017028	4.53333	23.1563	EH615198	Nicotiana tabacum nictaba (NT1) mRNA, complete cds. Jasmonic acid methyl ester induces the synthesis of a cytoplasmic/nuclear chito-oligosaccharide binding lectin in tobacco leaves JOURNAL FASEB J. 16 (8), 905-907 (2002)	EST_FLW001xa21f1.ab1 EST_FLW Nicotiana tabacum cDNA, mRNA sequence [EH615198]
15.79	8.5	10.79	14.78	8.52	9.17	11.06	9.47	10.53	0.005525	0.026264	4.38	20.8215	TA13877_4097	Nicotiana glutinosa putative proteinase inhibitor mRNA, complete cds; Nicotiana alata stigma expressed protein (StEP) mRNA, complete cds	Unknown
14.35	8.02	9.79	14.52	8.42	8.7	10.48	8.94	9.57	0.0031	0.020385	4.21	18.507	EH615998	Nicotiana tabacum nictaba (NT1) mRNA, complete cds	Unknown
12.42	6.87	7.71	12.16	7.9	7.15	9.05	7.34	8.21	0.002	0.01704	3.68	12.8171	CV016341	Metallocarboxypeptidase inhibitor IIa related cluster	Unknown
11.62	7.16	7.91	10.76	7.53	6.89	10.34	7.5	6.85	1.7e-05	0.004556	3.6	12.1257	EB438380	Solanum lycopersicum unknown trypsin inhibitor-like protein precursor	KN6B.100K01F.051019T7 KN6B Nicotiana tabacum cDNA clone KN6B.100K01, mRNA sequence [EB438380]
12.96	8.43	8.98	12	8.52	8.93	11.48	8.77	9.52	4.4e-05	0.005458	3.28833	9.76983	FG644491	Lycopersicon pennellii fatty acid 9/13-hydroperoxide lyase mRNA, complete cds, Solanum tuberosum allene oxide syntase mRNA, complete cds	TT-25_I11 K326 late senescent leaf library Nicotiana tabacum cDNA, mRNA sequence [FG644491]
14.38	11.07	10.29	13.52	10.38	10.93	14.32	11.24	10.93	1e-05	0.003885	3.26667	9.6242	TA19036_4097	Nicotiana tabacum 18S ribosomal RNA gene, and internal transcribed spacer 1, partial sequence	Unknown
11.08	7	7.61	10.33	7.31	6.75	9.68	7.25	6.73	2.6e-05	0.005026	3.255	9.54669	EB438380	Solanum lycopersicum unknown trypsin inhibitor-like protein precursor	KN6B.100K01F.051019T7 KN6B Nicotiana tabacum cDNA clone KN6B.100K01, mRNA sequence [EB438380]
12.79	7.79	8.99	11.97	8.14	8.44	9.67	8.21	8.76	0.002353	0.018173	3.08833	8.50513	CV019298	Solanum tuberosum metallocarboxypeptidase inhibitor IIa precursor, mRNA, complete cds	Unknown
15.01	11.06	12.47	15.01	11.89	10.65	13.65	12.03	11.43	0.000569	0.00988	2.96833	7.82632	DW004579	N.tabacum cysteine-rich extensin-like protein-3 mRNA, complete cds	KR3B.109C17F.051111T7 KR3B Nicotiana tabacum cDNA clone KR3B.109C17, mRNA sequence [DW004579]
13.62	8.57	9.93	12.98	9.34	9.13	10.68	9.16	10.71	0.005081	0.025252	2.95333	7.74537	AB017966	Nicotiana tabacum PAP mRNA for purple acid phosphatase, complete	Nicotiana tabacum PAP mRNA for purple acid phosphatase, complete cds, isolate:NtPAP4 [AB017966]
14.07	9.16	10.46	13.42	9.5	10.01	10.82	9.63	10.2	0.004353	0.02373	2.94333	7.69186	TA12851_4097	Olea europaea mitochondrial partial 26S rRNA gene, isolated from Montopoli	Unknown
12.94	8.07	8.44	12.46	8.7	9.05	9.43	8.12	10.02	0.01113	0.036103	2.87667	7.34451	CV016898	Glycine-rich protein precursor	Unknown
11.6	6.55	7.2	10.22	6.6	6.63	7.18	6.69	7.16	0.013498	0.039685	2.86167	7.26855	EB425965	Nicotiana glutinosa putative proteinase inhibitor mRNA, complete cds ,Nicotiana alata sexual organ expressed protein (SOEP) mRNA, partial cds	KF8C.104N02F.051214T7 KF8 Nicotiana tabacum cDNA clone KF8C.104N02, mRNA sequence [EB425965]
15.02	10.25	11.79	14.35	10.49	11.04	11.98	10.84	11.36	0.004692	0.024572	2.82167	7.06979	EB435599	Solanum tuberosum metallocarboxypeptidase inhibitor IIa precursor, mRNA, complete cds	TL13.111K18F.060320T7 TL13 Nicotiana tabacum cDNA clone TL13.111K18, mRNA sequence [EB435599]
10.9	7.92	7.8	11.88	9.03	8.23	10.75	8.9	8.3	0.000149	0.006767	2.81333	7.02907	FG637943	Glycine max circadian clock-associated FKF1 (FKF1) mRNA, complete	TT-36_O13 Samsun trichome library Nicotiana tabacum cDNA, mRNA sequence [FG637943]
11.82	8.38	8.55	12.52	10.2	8.54	11.4	8.77	10.49	0.002449	0.01852	2.75833	6.76614	EH622433	MazG nucleotide pyrophosphohydrolase domain This domain is about 100 amino acid residues in length. It is found in the MazG protein from E. coli. It contains four conserved negatively charged residues that probably form an active site or metal binding site. This domain is found in isolation in some proteins as well as associated with PF00590. This domain is clearly related to PF01503 another pyro…	Unknown
12.38	7.87	8.93	11.67	8.53	8.56	9.48	8.19	8.62	0.002965	0.020045	2.72667	6.61924	TA12851_4097	Coffea arabica 26S ribosomal RNA gene, partial sequence; mitochondrial	Unknown
11.45	7.25	8.33	10.98	7.8	7.32	9.27	7.82	8.74	0.001842	0.016271	2.69	6.45313	EB435759	Ipomoea nil In04 mRNA for caffeoyl-CoA O-methyltransferase, complete cds	CAMT3_ARATH (Q9C5D7) Probable caffeoyl-CoA O-methyltransferase At4g26220 (Trans-caffeoyl-CoA 3-O-methyltransferase) (CCoAMT) (CCoAOMT) , partial (75%) [TC8383]
13.86	10.64	10.95	14.52	11.17	10.86	12.35	10.88	11.18	0.000539	0.009651	2.63	6.19026	TA16339_4097	Cluster: Annexin; n=1; Medicago truncatula|Rep: Annexin - Medicago truncatula (Barrel medic)	NM_129432 ANNAT4 (ANNEXIN 4); calcium ion binding {Arabidopsis thaliana} (exp=-1; wgp=0; cg=0), partial (39%) [TC7385]
10.89	6.93	7.13	10.47	8.08	7.34	8.87	7.42	8.15	0.001371	0.014299	2.56833	5.93124	CV017724	a	Unknown
10.57	7.71	7.66	11.19	8.61	8.03	10.24	8.57	8.13	6.8e-05	0.005656	2.54833	5.84958	EH620344	Arabidopsis thaliana FKF1 (FLAVIN-BINDING, KELCH REPEAT, F BOX 1); signal transducer/ two-component sensor/ ubiquitin-protein ligase (FKF1) mRNA, complete cds	Unknown
12.32	9	9.22	12.4	9.54	9.08	10.56	9.14	9.45	0.00049	0.009472	2.52167	5.74245	TA16340_4097	Cluster: Annexin; n=1; Medicago truncatula|Rep: Annexin - Medicago truncatula (Barrel medic)	Unknown
11.18	8.77	8.42	11.2	8.42	9.05	10.8	8.28	8.43	4e-06	0.002335	2.49833	5.65032	EH616464	Neurospora crassa OR74A 40S ribosomal protein S17 partial mRNA	Unknown
13.16	10.37	10.88	14.29	12.63	10.89	13.77	11.48	11.74	0.002485	0.018601	2.40833	5.30861	DQ350358	Nicotiana tabacum clone D134-AE11 CYP72A54 mRNA, complete cds; Sesamum indicum cytochrome P450 monooxygenase mRNA, complete cds	Nicotiana tabacum clone D134-AE11 CYP72A54 mRNA, complete cds [DQ350358]
13.85	11.42	11.01	13.64	10.64	12.22	13.58	11.62	10.99	0.000215	0.007248	2.37333	5.18137	TA11967_4097	Cluster: Ribulose bisphosphate carboxylase large chain precursor; n=2; Nicotiana|Rep: Ribulose bisphosphate carboxylase large chain precursor - Nicotiana sylvestris (Wood tobacco)…	RBL_TOBAC (P00876) Ribulose bisphosphate carboxylase large chain precursor (RuBisCO large subunit) , complete [TC11890]
10.24	7.07	7.35	10.08	7.52	7.1	8.78	7.35	7.57	0.000169	0.00703	2.37333	5.18137	BP530950	a	Unknown
9.98	7.43	7.32	10.6	8.23	7.67	9.65	8.13	7.63	7.9e-05	0.005854	2.34167	5.06888	BP528885	Arabidopsis thaliana FKF1 (FLAVIN-BINDING, KELCH REPEAT, F BOX 1)related cluster	Unknown
12.84	10.06	10.28	13.81	11.01	9.78	11.2	10.27	10.71	0.005124	0.025371	2.265	4.80654	TA16575_4097	Cluster: Hypothetical protein; n=1; Oryza sativa (indica cultivar-group)|Rep: Hypothetical protein - Oryza sativa subsp. indica (Rice)	Unknown
11.24	7.34	8.29	10.42	7.65	7.55	8.3	7.87	7.75	0.007558	0.030288	2.245	4.74037	EH616001	Nicotiana suaveolens plastid 1,8-cineol synthase precursor, mRNA	EST_FLW004xl14f1.ab1 EST_FLW Nicotiana tabacum cDNA, mRNA sequence [EH616001]
10	6.91	7.18	9.62	7.41	7	8.75	7.33	7.47	8.6e-05	0.006053	2.24	4.72397	FG633784	Solanum lycopersicum anthocyanin acyltransferase mRNA, complete cds; 12% query coverage.	TT-19_N15 tobacco leaf library Nicotiana tabacum cDNA, mRNA sequence [FG633784]
10.16	6.84	7.48	10.06	7.28	7.01	8.22	7.18	7.68	0.001659	0.015642	2.235	4.70763	EB439084	Cluster: Probable caffeoyl-CoA O-methyltransferase At4g26220; n=1; Arabidopsis thaliana|Rep: Probable caffeoyl-CoA O-methyltransferase At4g26220 - Arabidopsis thaliana (Mouse-ear cress)…	KN6B.102I19F.051230T7 KN6B Nicotiana tabacum cDNA clone KN6B.102I19, mRNA sequence [EB439084]
11.43	8.64	10.06	11.39	9.12	8.43	11.21	9.77	8.64	0.000863	0.011836	2.23333	4.70219	FG195661	N.tabacum cysteine-rich extensin-like protein-4 mRNA, complete cds	AGN_PNL223cf1_b7.trimmed.seq AGN_PNL Nicotiana tabacum cDNA 5', mRNA sequence [FG195661]
10.31	7.38	6.72	9.25	8.13	6.68	8.42	6.98	6.78	0.002752	0.019407	2.215	4.64282	BP528234	Metal transport protein related	Unknown
11.07	8.67	8.99	12.26	10.57	9.04	11.65	9.56	9.85	0.002244	0.017963	2.21333	4.63746	DQ350358	Nicotiana tobaccum cytochrome p450	Nicotiana tabacum clone D134-AE11 CYP72A54 mRNA, complete cds [DQ350358]
10.4	7.43	7.79	10.99	8.46	7.66	8.93	7.77	8.39	0.002352	0.018173	2.19	4.56305	BP525678	Acyltransferase 2 related	Unknown
11.21	10.03	8.66	12	10.72	10.22	12.93	9.37	10.16	0.005086	0.025256	2.18667	4.55252	EB428018	Lycopersicon esculentum ripening regulated protein DDTFR10/A (DDTFR10/A) mRNA, partial cds, eythylene response binding protein.	KF8B.100O06F.051010T7 KF8 Nicotiana tabacum cDNA clone KF8B.100O06, mRNA sequence [EB428018]
9.06	6.58	6.37	8.41	6.49	6.5	8.65	6.74	6.49	1e-06	0.001471	2.17833	4.5263	BP130449	Nicotiana tabacum genomic sequence and retrotransposon Tnt1 g72c	Unknown
14.03	11.7	10.74	13.91	12.25	11.59	13.61	11.53	12.25	0.000398	0.008802	2.17333	4.51064	CV020585	Putative chloroplast thiazole biosynthetic protein related cluster	Unknown
11.45	8.85	8.67	12.14	8.95	9.19	9.94	9.21	9.2	0.001848	0.016297	2.165	4.48466	TA16228_4097	Nicotiana benthamiana mRNA for PME inhibitor; Nicotiana tabacum mRNA for DC1.2 homologue, complete cds.ACCESSION AB009888	Q2VT54_CAPAN (Q2VT54) DC1.2-like, partial (90%) [TC6769]
10.19	6.92	6.99	9.67	8.01	7.11	8.18	6.88	7.23	0.00246	0.018531	2.15667	4.45883	EB444740	1-aminocyclopropane-1-carboxylic acid oxidase [Nicotiana glutinosa (Tobacco)]	O24108_NICGU (O24108) 1-aminocyclopropane-1-carboxylic acid oxidase, complete [TC12916]
13.18	11.27	10.92	14.43	11.27	12.26	13.25	11.23	11.86	0.000983	0.012582	2.15167	4.44341	EB446559	Ricinus communis Myosin-13, putative, mRNA 48% query coverage	KR2B.112A07F.051230T7 KR2B Nicotiana tabacum cDNA clone KR2B.112A07, mRNA sequence [EB446559]
10.61	8.37	7.68	11.06	8.85	8.79	10.67	9.6	8.59	0.000904	0.012105	2.13333	4.3873	BP133364	Populus trichocarpa pseudo response regulator (PtpRR3), mRNA	AB046955 pseudo-response regulator 5 {Arabidopsis thaliana} (exp=-1; wgp=0; cg=0), partial (9%) [TC13522]
10.7	7.75	7.11	10.71	7.77	8.17	8.25	7.79	8.05	0.008176	0.031269	2.11333	4.3269	TA14391_4097	Nicotiana benthamiana mRNA for PME inhibitor; Nicotiana tabacum mRNA for DC1.2 homologue, complete cds. AUTHORS Hara,K., Yagi,M., Koizumi,N., Kusano,T. and Sano,H. TITLE Screening of wound-responsive genes identifies an immediate-early expressed gene encoding a highly charged protein in mechanically wounded tobacco plants JOURNAL Plant Cell Physiol. 41 (6), 684-691 (2000) PUBMED 10945337	Unknown
10.02	7.04	7.32	9.58	7.49	7.08	8.61	7.37	7.54	0.000211	0.007248	2.09667	4.2772	BP527611	a	Unknown
11.55	9.87	9.29	11.67	8.76	9.3	11.81	10.75	9.51	0.001334	0.014147	2.09667	4.2772	TA17274_4097	Nicotiana sylvestris 5.8S rRNA gene, ITS1 (partial) and ITS2 (partial)	RICRGSBHA Rice gene encoding three ribosomal RNA's: the 17S, 3' end; 5.8S, complete; 25S, 5' end, partial (15%) [TC13161]
10.99	8.19	8.78	11.67	8.99	8.27	9.4	8.72	8.73	0.003427	0.021288	2.07333	4.20858	EB683054	The annexins (or lipocortins) are a family of proteins that bind to phospholipids in a calcium-dependent manner PUBMED:1646719. They are distributed ubiquitously in different tissues and cell types of higher and lower eukaryotes, including mammals, fish, birds, Drosophila melanogaster (Fruit fly), Xenopus laevis (African clawed frog), Caenorhabditis elegans , Dictyostelium discoideum (Slime mold)…	KR3B.111I08F.060119T7 KR3B Nicotiana tabacum cDNA clone KR3B.111I08, mRNA sequence [EB683054]
10.15	7.17	7.63	10.29	8.25	7.09	8.66	7.62	8.07	0.002252	0.017963	2.06167	4.17468	EB436627	Nicotiana tabacum mRNA for putative quinolinate phosphirobosyltransferase	Unknown
8.67	6.53	6.56	9.86	7.72	6.56	8.2	6.76	6.97	0.001833	0.016268	2.06	4.16986	FG638546	Nicotiana tabacum putative PLA2 (F8) mRNA, complete cds	TT-01_B09 Burley21 trichome library Nicotiana tabacum cDNA, mRNA sequence [FG638546]
8.88	6.53	6.73	9.86	6.54	6.51	7.3	6.64	6.79	0.004187	0.023424	2.05667	4.16024	DR752068	Nicotiana attenuata lipoxygenase (Lox1a) mRNA, complete cds	Unknown
13.35	9.5	11.01	12.53	9.27	10.63	10.68	10.16	10.4	0.017298	0.044388	2.025	4.06992	TA12851_4097	a	Q9SBH8_SOLTU (Q9SBH8) Metallocarboxypeptidase inhibitor IIa, partial (23%) [TC7207]
10.5	7.71	7.34	10.2	9.2	7.68	9.3	7.57	8.36	0.003731	0.022112	2.02333	4.06522	EH615541	1-aminocyclopropane-1-carboxylate oxidase 1; n=1; Petunia x hybrida|Rep: 1-aminocyclopropane-1-carboxylate oxidase 1 - Petunia hybrida (Petunia);The chemical reactions and pathways resulting in the formation of ethylene (C2-H4, ethene), a simple hydrocarbon gas that can function in plants as a growth regulator	Unknown
13.18	9.44	10.84	12.3	9.12	10.39	10.47	9.9	10.16	0.016839	0.043937	2.00833	4.02317	TA12851_4097	Oryza sativa Indica Group mitochondrial DNA, complete genome, cultivar: Lead rice	Q9SBH8_SOLTU (Q9SBH8) Metallocarboxypeptidase inhibitor IIa, partial (23%) [TC7207]
11.67	8.86	8.68	9.89	8.09	7.99	9.26	7.79	8.2	0.0071	0.029469	2.005	4.01389	DV159716	a	KP1B.101D04F.050722T7 KP1B Nicotiana tabacum cDNA clone KP1B.101D04, mRNA sequence [DV159716]
8.56	6.55	6.56	9.88	7.69	6.6	8.1	6.76	6.9	0.002496	0.018625	2.00333	4.00925	CV020743	Nicotiana tabacum putative PLA2 (F8) mRNA, complete cds	Unknown
11.97	9.61	8.94	13.26	11.75	10.42	11.55	10.02	10.84	0.021262	0.048878	1.99667	3.99077	EB430511	a	KL5B.109H18F.060215T7 KL5B Nicotiana tabacum cDNA clone KL5B.109H18, mRNA sequence [EB430511]
10.69	8.28	7.65	11.16	9.21	8.76	9.64	8.02	9.16	0.004369	0.023775	1.98333	3.95406	FG638546	Nicotiana tabacum clone PR34 mRNA sequence;Nicotiana tabacum putative PLA2 (F8) mRNA, complete cds	TT-01_B09 Burley21 trichome library Nicotiana tabacum cDNA, mRNA sequence [FG638546]
11.79	8.92	8.66	10.08	8.36	8.23	9.37	7.98	8.5	0.006155	0.027552	1.97167	3.92221	DV159716	a	KP1B.101D04F.050722T7 KP1B Nicotiana tabacum cDNA clone KP1B.101D04, mRNA sequence [DV159716]
15.08	12.19	11.38	15.33	13.29	13.52	13.52	12.21	13.45	0.017937	0.045156	1.97	3.91768	TA11849_4097	Auxin repressed/dormancy associated protein:This family contains several plant dormancy-associated and auxin-repressed proteins the function of which are poorly understood	Unknown
13.36	10.72	9.54	13.35	11.26	11.43	11.94	10.76	12.02	0.013768	0.040042	1.92833	3.80615	EB440996	Pathogenesis-related protein Bet v I family This family is named after Bet v 1, the major birch pollen allergen. This protein belongs to family 10 of plant pathogenesis-related proteins (PR-10), cytoplasmic proteins of 15-17 kd that are wide-spread among dicotyledonous plants [1]. In recent years, a number of diverse plant proteins with low sequence similarity to Bet v 1 was identified. A classif…	KN6B.107O17F.060106T7 KN6B Nicotiana tabacum cDNA clone KN6B.107O17, mRNA sequence [EB440996]
10.88	7.83	7.56	10.39	8.52	8.73	8.97	7.7	8.6	0.005437	0.025991	1.92333	3.79298	EB428791	Cluster: Sugar transport protein 8; n=1; Arabidopsis thaliana|Rep: Sugar transport protein 8 - Arabidopsis thaliana (Mouse-ear cress)	KF8B.202F11F.060124T7 KF8 Nicotiana tabacum cDNA clone KF8B.202F11, mRNA sequence [EB428791]
11.65	9.62	8.47	12.43	10.07	9.96	10.03	8.73	9.85	0.016899	0.044024	1.92	3.78423	TA12848_4097	This group of sequences are described by a region of about 170 amino acids. These proteins have highly divergent N-terminal regions rich in low complexity sequence. PSI-BLAST reveals no clear similarity to any characterised protein. It is common in plants but found also in Homo sapiens (Human), Dictyostelium, and Leishmania; at least 12 distinct members are found in Arabidopsis. Most members of t…	Q3E8N9_ARATH (Q3E8N9) Protein At5g35525, partial (75%) [TC6294]
9.71	6.6	6.58	8.94	6.58	6.52	6.92	6.56	6.78	0.009885	0.033921	1.92	3.78423	BP530177	a	Unknown
10.94	8.54	8.15	10.55	8.67	8.67	9.87	8.5	8.68	8.7e-05	0.006053	1.91833	3.77986	TA19143_4097	Nicotiana tabacum 18S ribosomal RNA gene, and internal transcribed spacer 1, partial sequence	Unknown
9.18	7.52	7.76	9.48	7.72	7.13	9.6	7.89	7.01	7e-05	0.005656	1.915	3.77114	BP534390	Putative senescence-associated protein related	Unknown
11.53	8.39	7.84	10.2	7.97	8.05	8.68	7.99	9.09	0.01593	0.042823	1.915	3.77114	TA13562_4097	Cluster: Copper homeostasis factor; n=1; Arabidopsis thaliana|Rep: Copper homeostasis factor - Arabidopsis thaliana (Mouse-ear cress)	Unknown
10.18	9.26	8.41	11.22	9.77	9.03	11.61	8.91	9.22	0.001722	0.015853	1.90333	3.74076	NP917355	Nicotiana tabacum mRNA for ERF1, complete cds	GB
15.87	13.77	13.4	15.58	13.64	14.39	15.8	14.16	13.82	6.1e-05	0.005656	1.88667	3.6978	EB432816	Ribulose bisphosphate carboxylase large chain precursor; n=2; Nicotiana|Rep: Ribulose bisphosphate carboxylase large chain precursor - Nicotiana sylvestris (Wood tobacco)...	TL13.101C08F.060313T7 TL13 Nicotiana tabacum cDNA clone TL13.101C08, mRNA sequence [EB432816]
11.93	9.35	9.28	11.99	10.12	9.96	11.15	9.68	10.46	0.000685	0.010795	1.88167	3.68501	EB683068	unknown	Unknown
12.34	10.05	9.86	12.84	11.07	10.78	11.64	10.18	10.55	0.001284	0.014073	1.85833	3.62589	TA12849_4097	PLAC8 family	Q3E8N9_ARATH (Q3E8N9) Protein At5g35525, partial (75%) [TC6112]
8.49	6.99	7.14	8.78	6.72	7.11	9.71	6.72	8.13	0.002153	0.01755	1.85833	3.62589	BP532721	a	Unknown
10.64	7.79	8.35	9.69	8.29	8.5	10.06	8.7	8.02	0.00022	0.007248	1.855	3.61752	EB682451	Arabidopsis thaliana receptor protein kinase-related (AT3G22060) mRNA, complete cds	Unknown
13.55	10.71	11.24	13.87	12.92	11.2	13.13	11.57	12.35	0.008369	0.03162	1.85167	3.60917	AM851012	Nicotiana tabacum mRNA for putative esterase (T36 gene);Arabidopsis thaliana hydrolase, alpha/beta fold family protein (AT5G13800) mRNA, complete cds	Nicotiana tabacum mRNA for putative esterase (T36 gene) [AM851012]
12.55	10.21	10.01	12.78	10.93	10.74	11.55	10.2	10.56	0.000762	0.011276	1.85167	3.60917	EH622095	PLAC8 family	CHO_SL027xn08f1.ab1 CHO_SL Nicotiana tabacum cDNA, mRNA sequence [EH622095]
13.91	11.17	11.65	14.36	13.33	11.45	13.48	11.91	12.9	0.010952	0.035809	1.84833	3.60084	EH616775	Nicotiana tabacum mRNA for putative esterase (T36 gene)	Unknown
13.57	11.58	11.62	14.31	12.08	11.46	13.14	11.43	12.85	0.002408	0.018359	1.83667	3.57184	DW003300	Asparagine synthetase [glutamine-hydrolyzing] [Asparagus officinalis (Garden asparagus)]	Unknown
9.44	7.76	7.3	9.54	7.19	7.49	9.43	8.49	7.6	0.000311	0.008092	1.83167	3.55948	TC13823	Calcium-binding protein	TAR1_KLULA (Q6CQE5) Protein TAR1, partial (25%) [TC13823]
13.87	11.83	11.62	14.47	11.99	11.9	12.83	12	12.02	0.000812	0.011616	1.83	3.55537	FG167702	Nicotiana tabacum S-adenosylmethionine decarboxylase mRNA, partial cds	AGN_RNC007xl16f1.ab1 AGN_RNC Nicotiana tabacum cDNA 5', mRNA sequence [FG167702]
9.05	6.91	6.94	9.46	8.02	7.76	9.22	7.08	7.77	0.000526	0.009572	1.83	3.55537	DQ350362	cytochrome p450 Cytochrome P450s are haem-thiolate proteins [6] involved in the oxidative degradation of various compounds. They are particularly well known for their role in the degradation of environmental toxins and mutagens.	Nicotiana tabacum clone D112-AA5 CYP71D20v2 mRNA, complete cds [DQ350362]
11.3	7.83	7.68	9.98	8.77	9.13	9.18	7.81	8.72	0.01254	0.038227	1.83	3.55537	TA22258_4097	Sugar transport protein 8; Arabidopsis thaliana (Mouse-ear cress)	STP8_ARATH (Q9SBA7) Sugar transport protein 8 (Hexose transporter 8), partial (85%) [TC11440]
12.57	10.11	9.83	12.75	11.66	10.77	12.66	11.12	11.54	0.004794	0.024683	1.82167	3.53489	EH620499	Arabidopsis thaliana PLPB (PAS/LOV PROTEIN B); signal transducer/ two-component sensor (PLPB) mRNA;;;PAS domains are involved in many signalling proteins where they are used as a signal sensor domain. Encodes a putative blue light receptor protein; PAS domains appear in archaea, bacteria and eukaryotes. Several PAS-domain proteins are known to detect their signal by way of an associated cofactor.…	CHO_SL007xc15f2.ab1 CHO_SL Nicotiana tabacum cDNA, mRNA sequence [EH620499]
15.29	13.06	13.17	16.13	14.23	13.1	14.34	13.39	13.69	0.004102	0.023238	1.81333	3.51453	EB681141	Lipoxygenase [Nicotiana attenuata]:Biosynthesis of oxylipins, a group of acyclic (or cyclic) oxidation products derived from the catabolism of fatty acids. Oxylipins regulate many defense and developmental pathways in plants.	Q6X5R6_9SOLA (Q6X5R6) Lipoxygenase (Fragment), partial (32%) [TC12397]
8.83	6.83	6.82	9.9	7.11	6.6	7.42	6.95	7.14	0.007408	0.029973	1.80833	3.50237	EH613727	Medicago truncatula wound-inducible putative chloroplast terpene synthase ;Cinnamomum tenuipilum mRNA for geraniol synthase (GerS gene)	Unknown
11.74	9.15	9.16	11.54	9.58	9.14	10.16	9.37	9.8	0.001772	0.01598	1.78	3.43426	AM793808	Arabidopsis thaliana AtPPC6;1 mRNA for protein phosphatase 2C, partial cds	AM793808 seedling library, SL Nicotiana tabacum cDNA clone nt002044052, mRNA sequence [AM793808]
13.72	10.42	11.58	13.85	11.06	11.62	12.24	11.86	12.42	0.012383	0.038069	1.77667	3.42634	TA13074_4097	Aquaporin 2; n=1; Aegiceras corniculatum|Rep: Aquaporin 2 - Aegiceras corniculatum	Unknown
8.87	7.74	6.98	9.59	8.38	8.16	10.08	7.29	7.94	0.002773	0.019506	1.765	3.39874	TA15127_4097	Cluster: Ripening regulated protein DDTFR10/A; n=1; Solanum lycopersicum|Rep: Ripening regulated protein DDTFR10/A - Solanum lycopersicum (Tomato) (Lycopersicon esculentum)…	Q9FR33_LYCES (Q9FR33) Ripening regulated protein DDTFR10/A (Fragment), partial (21%) [TC11104]
9.65	8.31	8.43	9.79	9.31	9.1	11.94	8.42	8.62	0.014241	0.040654	1.76167	3.3909	TA19486_4097	a	Unknown
13.47	10.99	10.95	14.08	12.72	11.86	13.21	12.05	12.42	0.00718	0.029609	1.755	3.37526	TA20629_4097	Cluster: Putative thiamin biosynthesis protein; n=1; Arabidopsis thaliana|Rep: Putative thiamin biosynthesis protein - Arabidopsis thaliana (Mouse-ear cress)	NM_128517 catalytic {Arabidopsis thaliana} (exp=-1; wgp=0; cg=0), partial (47%) [TC13783]
13.58	11.51	11.4	13.97	11.95	12.28	12.95	11.75	11.59	0.000373	0.008562	1.75333	3.37137	TA12600_4097	Low temperature and salt responsive protein Solanum tuberosum (Potato)	Q8H9B8_SOLTU (Q8H9B8) Low temperature and salt responsive protein, partial (91%) [TC8969]
10.54	9.78	8.55	11.89	10.81	9.54	11.85	9.54	9.83	0.012088	0.037607	1.75167	3.36747	DV999109	Ethylene-responsive transcription factor 1; Nicotiana tabacum (Common tobacco)	KL4B.101B01F.051103T7 KL4B Nicotiana tabacum cDNA clone KL4B.101B01, mRNA sequence [DV999109]
14.91	12.89	13.05	15.79	13.8	12.72	14.06	13.21	13.39	0.003315	0.021027	1.74333	3.34808	EB430793	Lipoxygenase [Nicotiana attenuata]	Q6X5R6_9SOLA (Q6X5R6) Lipoxygenase (Fragment), partial (32%) [TC12397]
13.46	10.76	10.53	13.45	11.58	11.9	11.98	10.6	11.96	0.01136	0.036463	1.74167	3.34421	TA14086_4097	a	Unknown
8.76	6.6	6.51	9.16	7.67	6.68	7.95	6.74	7.09	0.001577	0.015319	1.74167	3.34421	EH617160	a	Unknown
10.73	8.6	8.78	11.14	9.87	8.66	10.76	9.14	9.79	0.001625	0.015496	1.73667	3.33264	AY775034	Avr9/Cf-9 rapidly elicited protein 44 [Nicotiana tabacum (Common tobacco)]	Nicotiana tabacum Avr9 [AY775034]
9.92	8.21	8.31	9.4	8.05	8.23	10.48	8.41	7.98	0.000117	0.006349	1.735	3.32879	TA19870_4097	a	Q847S9_ASTYP (Q847S9) NADH dehydrogenase 1 (Fragment), partial (25%) [TC11392]
8.7	7.15	6.91	8.98	7.47	7.08	9.1	7.28	7.3	5e-06	0.002604	1.72833	3.31345	FG643489	Arabidopsis thaliana AtPP2-B13 (Phloem protein 2-B13); carbohydrate binding (AtPP2-B13) mRNA, complete cds;;;F-box protein PP2-B13; AltName: Full=Protein PHLOEM PROTEIN 2-LIKE B13	TT-04_O05 K326 late senescent leaf library Nicotiana tabacum cDNA, mRNA sequence [FG643489]
10.15	8.21	7.57	11.16	9.38	8.61	9.22	8.22	8.73	0.012492	0.038181	1.72333	3.30198	TA17291_4097	Isochorismatase hydrolase; n=1; Medicago truncatula|Rep: Isochorismatase hydrolase - Medicago truncatula (Barrel medic)	Unknown
9.51	8.21	6.91	9.97	9.13	7.45	9.31	7.85	7.74	0.007898	0.030903	1.715	3.28297	CV018626	AT3g45010/F14D17_80 related cluster,Ricinus communis Serine carboxypeptidase, putative, mRNA	Unknown
11.12	8.89	8.47	10.85	9.25	10.27	10.7	8.76	9.5	0.003404	0.021277	1.7	3.24901	TA12487_4097	a	AAD15384.1, partial (36%) [TC11443]
11.39	8.64	9.87	9.75	9.91	8.18	11.66	9.43	9.38	0.020274	0.047935	1.69833	3.24526	TA19568_4097	Apyrase precursor; n=1; Solanum tuberosum|Rep: Apyrase precursor - Solanum tuberosum (Potato)	APY_SOLTU (P80595) Apyrase precursor (ATP-diphosphatase) (Adenosine diphosphatase) (ADPase) (ATP-diphosphohydrolase) , partial (27%) [TC12618]
14.25	12.13	11.32	13.9	13.1	12.47	14.19	12.68	12.83	0.003138	0.020508	1.69167	3.2303	DV161197	a	Unknown
12.36	10.31	10.28	12.66	10.74	10.79	11.56	10.56	10.34	0.000288	0.007837	1.69	3.22657	CV019705	Low temperature and salt responsive protein related cluster	Unknown
13.5	11.2	11.13	13.88	12.8	11.7	13.33	12.09	12.37	0.004438	0.023947	1.68833	3.22284	DW000214	ThiC is found within the thiamine biosynthesis operon. ThiC is involved in pyrimidine biosynthesis [1]. The precise catalytic function of ThiC is still not known. ThiC participates in the formation of 4-Amino-5-hydroxymethyl-2-methylpyrimidine from AIR, an intermediate in the de novo pyrimidine biosynthesis	KL4B.105D02F.051104T7 KL4B Nicotiana tabacum cDNA clone KL4B.105D02, mRNA sequence [DW000214]
11.7	9.8	8.89	11.77	10.29	9.87	10.96	9.5	10.4	0.002657	0.019023	1.685	3.2154	DW000081	Nicotiana goodspeedii plastid matK gene for maturase K ; mitochondrial genome	KL4B.104M24F.051104T7 KL4B Nicotiana tabacum cDNA clone KL4B.104M24, mRNA sequence [DW000081]
10.05	7.56	7.3	9.63	7.18	8.1	7.97	7.32	7.75	0.008454	0.031759	1.68167	3.20798	TA15156_4097	a	Q4C263_CROWT (Q4C263) Peptidase M50 precursor, partial (4%) [TC10119]
11.56	9.53	9.24	11.61	9.48	9.82	10.73	9.87	9.82	0.000214	0.007248	1.67333	3.18951	EH619711	Arabidopsis thaliana MEE59 (maternal effect embryo arrest 59) (MEE59, Drought related gene populus.	CHO_SL022xa03f1.ab1 CHO_SL Nicotiana tabacum cDNA, mRNA sequence [EH619711]
9.16	6.85	6.88	9.29	7.12	6.85	7.44	6.96	7.13	0.004119	0.023264	1.665	3.17114	TA21899_4097	a	Unknown
11.07	8.98	8.26	8.72	8.24	8.95	10.62	8.29	8.12	0.015703	0.042526	1.66333	3.16748	TA16088_4097	Olpidium brassicae isolate AFTOL-ID 633 28S ribosomal RNA gene, partial sequence	TMU62964 Tricholoma matsutake internal transcribed spacer 1, 5.8S ribosomal RNA gene, internal transcribed spacer 2, and 25S ribosomal RNA gene, complete sequence, partial (4%) [TC12441]
10.34	7.55	7.81	10.17	8.53	7.93	9.02	8.29	9.01	0.005465	0.026078	1.65667	3.15287	EB434062	2OG-Fe(II) oxygenase superfamily This family contains members of the 2-oxoglutarate (2OG) and Fe(II)-dependent oxygenase superfamily [1]. This family includes the C-terminal of prolyl 4-hydroxylase alpha subunit. The holoenzyme has the activity EC:1.14.11.2 catalysing the reaction: Procollagen L-proline + 2-oxoglutarate + O2 <=> procollagen trans- 4-hydroxy-L-proline + succinate + CO2. The full e…	Unknown
13.7	11.36	10.76	13.79	11.99	12.29	12.42	11.09	12.47	0.013898	0.040216	1.64333	3.12387	DV158663	putative pyridoxine biosynthesis protein	KG9B.004E03F.050721T7 KG9B Nicotiana tabacum cDNA clone KG9B.004E03, mRNA sequence [DV158663]
11.86	10.02	9.74	11.76	10.19	9.82	11.35	10.22	10.13	1.6e-05	0.004425	1.63667	3.10947	EH616340	Cluster: RNA-binding gricine-rich protein-1; n=1; Nicotiana sylvestris|Rep: RNA-binding gricine-rich protein-1 - Nicotiana sylvestris (Wood tobacco):	EST_YP003xc12f1.ab1 EST_YP Nicotiana tabacum cDNA, mRNA sequence [EH616340]
13.36	11.46	13.01	13.72	11.95	11.35	13.73	12.63	11.41	0.006541	0.028319	1.635	3.10588	EH615944	N.tabacum cysteine-rich extensin-like protein-4 mRNA, complete cds	Unknown
11.04	8.47	7.78	10.85	9	8.9	9.1	8.46	9.6	0.020559	0.048318	1.62833	3.09156	TA17516_4097	a	Q9ZTM9_PETHY (Q9ZTM9) PGPS/D10, partial (25%) [TC11184]
10.71	8.12	7.87	10.64	9.8	8.97	10.12	8.99	9.42	0.009466	0.033327	1.62833	3.09156	EH620246	PAS domains are involved in many signalling proteins where they are used as a signal sensor domain. PAS domains appear in archaea, bacteria and eukaryotes. Several PAS-domain proteins are known to detect their signal by way of an associated cofactor. Haeme, flavin, and a 4-hydroxycinnamyl chromophore are used in different proteins. The PAS domain was named after three proteins that it occurs in: …	CHO_SL002xm03f1.ab1 CHO_SL Nicotiana tabacum cDNA, mRNA sequence [EH620246]
11.46	9.55	9.14	11.55	10.65	9.67	11.28	9.82	9.99	0.001106	0.013194	1.62667	3.08799	FG169086	AUX/IAA family;;;Transcription of the AUX/IAA family of genes is rapidly induced by the plant hormone auxin. Some members of this family are longer and contain an N terminal DNA binding domain.GH1 protein [Glycine max].	AGN_RNC004xg20f1.ab1 AGN_RNC Nicotiana tabacum cDNA 5', mRNA sequence [FG169086]
9.1	6.94	6.7	9.34	7.29	6.97	7.51	7.18	7.08	0.004555	0.024235	1.62333	3.08086	EH619790	a	CHO_SL022xc14f1.ab1 CHO_SL Nicotiana tabacum cDNA, mRNA sequence [EH619790]
10.26	7.97	7.48	10.08	9.5	9.1	9.89	7.83	8.85	0.012494	0.038181	1.62167	3.0773	EH618917	protein yippee-like At4g27740; n=2; Arabidopsis thaliana|Rep: Protein yippee-like At4g27740 - Arabidopsis thaliana (Mouse-ear cress)	CHO_SL015xh08f2.ab1 CHO_SL Nicotiana tabacum cDNA, mRNA sequence [EH618917]
10.5	8.5	8.23	10.53	8.62	8.71	9.64	8.69	8.86	0.000207	0.007248	1.62167	3.0773	FG201266	Arabidopsis thaliana mRNA for glycine-rich protein, complete cds, clone: RAFL16-57-M03	AGN_PNL231ar1_h7.trimmed.seq AGN_PNL Nicotiana tabacum cDNA 3', mRNA sequence [FG201266]
12.51	11.08	10.72	12.83	11.05	11.21	12.81	11.18	11.4	1.4e-05	0.004152	1.61	3.05252	EH622880	Cluster: CP12 precursor; n=1; Nicotiana tabacum|Rep: CP12 precursor - Nicotiana tabacum (Common tobacco)	CHO_SL020xb21f1.ab1 CHO_SL Nicotiana tabacum cDNA, mRNA sequence [EH622880]
9.7	7.75	7.25	10.67	8.88	8.23	8.53	7.76	8.27	0.018328	0.045683	1.61	3.05252	TA17291_4097	Isochorismatase hydrolase; n=1; Medicago truncatula|Rep: Isochorismatase hydrolase - Medicago truncatula (Barrel medic)	Unknown
10.89	8.52	8.13	11.24	10.31	9.43	10.13	8.89	9.65	0.018356	0.045722	1.59833	3.02793	AB009885	Nicotiana tabacum wound inducive mRNA	Nicotiana tabacum wound inducive mRNA , complete cds [AB009885]
12.41	10.81	10.47	12.96	11.48	10.88	12.54	11.47	11.14	0.000491	0.009472	1.595	3.02095	TA18707_4097	Cluster: Alpha-glucan water dikinase, chloroplast precursor; n=1; Solanum tuberosum|Rep: Alpha-glucan water dikinase, chloroplast precursor - Solanum tuberosum (Potato)…	R1_SOLTU (Q9AWA5) Alpha-glucan water dikinase, chloroplast precursor (Starch-related R1 protein) , partial (17%) [TC8053]
11.42	9.23	8.97	11.52	10.26	9.76	10.74	9.3	10.28	0.003463	0.02137	1.59333	3.01746	DW003905	Anthranilate N-benzoyltransferase-like protein [Arabidopsis thaliana (Mouse-ear cress)]	Unknown
10.83	9.08	8.06	11.1	9.87	8.84	9.79	8.9	9.23	0.008793	0.032395	1.57667	2.9828	TA12716_4097	Plastid-lipid-Associated Protein; n=1; Nicotiana tabacum|Rep: Plastid-lipid-Associated Protein - Nicotiana tabacum (Common tobacco)	O24141_TOBAC (O24141) Plastid-lipid-Associated Protein (Fragment), complete [TC5832]
10.42	9.07	8.84	11.24	10.14	9.12	11.19	9.51	9.62	0.00211	0.017426	1.56667	2.9622	FG148516	a	AGN_RPC002xd08f1.ab1 AGN_RPC Nicotiana tabacum cDNA 5', mRNA sequence [FG148516]
13.46	10.9	11.88	14.08	12.22	11.83	12.61	11.58	12.56	0.009493	0.033337	1.555	2.93834	TA14431_4097	Hypothetical protein PPS1; n=1; Solanum tuberosum|Rep: Hypothetical protein PPS1 - Solanum tuberosum (Potato)	Unknown
14.92	12.95	14.63	15.16	13.76	12.97	15.34	14.23	13.06	0.009758	0.033699	1.54	2.90795	FG195661	N.tabacum cysteine-rich extensin-like protein-4 mRNA, complete cds	AGN_PNL223cf1_b7.trimmed.seq AGN_PNL Nicotiana tabacum cDNA 5', mRNA sequence [FG195661]
8.48	7.3	7.46	9.82	8.82	7.01	9.51	8.07	7.72	0.013271	0.039339	1.54	2.90795	FG645131	a	TT-39_M09 K326 late senescent leaf library Nicotiana tabacum cDNA, mRNA sequence [FG645131]
9.89	8.04	7.74	10	8.5	8.08	9.19	8.02	8.57	0.000491	0.009472	1.535	2.89788	EH623430	a	CHO_SL014xb03f1.ab1 CHO_SL Nicotiana tabacum cDNA, mRNA sequence [EH623430]
9.91	8	7.57	9.82	8.23	9.05	9.44	7.89	8.56	0.002515	0.018686	1.50667	2.84153	EH622965	a	Unknown
12.83	10.76	10.31	12.62	11.36	11.62	12.14	10.91	11.18	0.001796	0.01613	1.50667	2.84153	TA14956_4097	Putative stress-responsive protein; n=1; Tamarix androssowii|Rep: Putative stress-responsive protein - Tamarix androssowii	Q9FUW4_ORYSA (Q9FUW4) Cold acclimation protein WCOR413-like protein, partial (81%) [TC4532]
10.78	8.7	8.91	11.34	9.33	9.27	9.73	8.96	9.52	0.004148	0.023341	1.50167	2.8317	TA16989_4097	Carbonic anhydrase; n=1; Zea mays|Rep: Carbonic anhydrase - Zea mays (Maize)	Unknown
13.35	11.13	11.2	13.16	12.47	12.09	13.58	12.23	12.05	0.003284	0.020951	1.50167	2.8317	FG636498	Ricinus communis hydrolase, putative, mRNA	TT-16_E13 Samsun trichome library Nicotiana tabacum cDNA, mRNA sequence [FG636498]
10.71	9.1	7.75	10.77	9.86	8.73	9.65	9.09	8.78	0.01634	0.043384	1.49167	2.81214	FG644589	Nicotiana tabacum mitochondrial DNA, complete genome	TT-27_O20 K326 late senescent leaf library Nicotiana tabacum cDNA, mRNA sequence [FG644589]
10.32	9.24	8.95	11	10.13	8.68	11.02	9.54	9.21	0.003055	0.020326	1.48833	2.80565	EB683119	Nicotiana tabacum retrotransposon Tto1 DNA	KR3B.111L06F.060119T7 KR3B Nicotiana tabacum cDNA clone KR3B.111L06, mRNA sequence [EB683119]
8.36	7.04	6.88	8.89	8.3	6.8	9.28	7.51	7.61	0.00595	0.027107	1.48667	2.80241	FG633763	a	TT-19_G14 tobacco leaf library Nicotiana tabacum cDNA, mRNA sequence [FG633763]
13.2	11.29	10.64	13.78	12.15	11.8	12.18	11.28	12.24	0.016834	0.043937	1.48667	2.80241	EH622305	Glutathione S-transferase, C-terminal domain	Unknown
9.18	6.44	6.43	7.97	6.45	6.41	6.64	6.49	6.46	0.017635	0.044762	1.48333	2.79594	U68484	Patatin homolog; n=2; Nicotiana tabacum|Rep: Patatin homolog - Nicotiana tabacum (Common tobacco)	Nicotiana tabacum patatin homolog mRNA, complete cds [U68484]
11.08	9.33	8.23	11.09	9.81	9.29	10.16	8.92	10.19	0.01409	0.040484	1.48167	2.79271	FG176379	Nicotiana benthamiana methanol inducible protein (MIG-21) mRNA	AGN_RNC120xa24r1.ab1 AGN_RNC Nicotiana tabacum cDNA 3', mRNA sequence [FG176379]
10.27	9.09	8.95	10.57	9.03	8.78	10.29	8.69	8.87	3e-06	0.002223	1.475	2.77984	DW002999	Arabidopsis thaliana KTF1 (KOW DOMAIN-CONTAINING TRANSCRIPTION FACTOR 1); nucleotide binding (KTF1) mRNA, complete cds;;;production of siRNA involved in RNA interference; DNA methylation uncertain to be confirmed;;;An effector of RNA-directed DNA methylation in arabidopsis is an ARGONAUTE 4- and RNA-binding protein	KR3B.104I14F.051108T7 KR3B Nicotiana tabacum cDNA clone KR3B.104I14, mRNA sequence [DW002999]
12.79	10.98	10.49	12.72	11.35	10.49	11.73	10.8	11.54	0.003667	0.021947	1.47167	2.77342	AY074787	Dehydroascorbate reductase; n=1; Nicotiana tabacum|Rep: Dehydroascorbate reductase - Nicotiana tabacum (Common tobacco)	Nicotiana tabacum dehydroascorbate reductase (DHAR) mRNA, complete cds [AY074787]
10.46	8.53	9.07	11.47	9.95	8.95	10.11	9.07	9.68	0.008699	0.032214	1.47167	2.77342	EB433596	Nicotiana tabacum matrix attachment region pS115 (36%)	Unknown
13.88	12.36	11.88	14.25	13.15	12.53	13.86	12.19	13.04	0.001932	0.016725	1.47167	2.77342	EB425144	* Purine nucleoside phosphorylase () (PNP) from most bacteria (gene deoD), which catalyses the cleavage of guanosine or inosine to respective bases and sugar-1-phosphate molecules PUBMED:8534998. * Uridine phosphorylase () (UdRPase) from bacteria (gene udp) and mammals, which catalyses the cleavage of uridine into uracil and ribose-1-phosphate, the products of the reaction are used either as carb…	KF8C.102I03F.051214T7 KF8 Nicotiana tabacum cDNA clone KF8C.102I03, mRNA sequence [EB425144]
14.05	11.35	11.68	13.76	12.65	12.03	13.36	12.57	13.24	0.011941	0.037409	1.47	2.77022	EB446121	Tonoplast intrinsic protein 1;2; n=1; Mimosa pudica|Rep: Tonoplast intrinsic protein 1;2 - Mimosa pudica (Sensitive plant)	KR2B.110H20F.051229T7 KR2B Nicotiana tabacum cDNA clone KR2B.110H20, mRNA sequence [EB446121]
11.78	9.91	9.42	11.45	10.45	10.1	11.22	9.77	10.43	0.000785	0.011429	1.47	2.77022	EB431338	a	KL5B.113A20F.060217T7 KL5B Nicotiana tabacum cDNA clone KL5B.113A20, mRNA sequence [EB431338]
9.18	7.26	7.84	9.64	7.64	7.34	8.44	7.54	8.09	0.001601	0.015456	1.46833	2.76702	FG163164	Solanum lycopersicum cultivar LA2711 salt responsive protein 1 (SlSRG1) m 59%,Nicotiana tabacum clone Joka47 JAZ1-like protein mRNA, partial cds 9%	AGN_RNC015xl11f1.ab1 AGN_RNC Nicotiana tabacum cDNA 5', mRNA sequence [FG163164]
13.15	11.35	11.58	13.62	12.7	11.29	12.85	11.89	11.63	0.003618	0.021815	1.46667	2.76383	EB449118	(+)-pulegone reductase [Mentha piperita (Peppermint)];Zinc-binding dehydrogenase	KT7C.101P04F.051216T7 KT7 Nicotiana tabacum cDNA clone KT7C.101P04, mRNA sequence [EB449118]
10.78	9.28	8.49	10.91	10.16	9.2	10.77	9.39	9.64	0.003043	0.020294	1.46	2.75108	EB440753	a	Unknown
10.76	9.3	8.96	11.41	10.33	9.28	10.8	9.68	9.64	0.002357	0.018173	1.45833	2.74791	FG635148	a	TT-09_E10 tobacco leaf library Nicotiana tabacum cDNA, mRNA sequence [FG635148]
8.71	7.89	7.61	8.97	8.51	7.94	10.57	7.75	8.07	0.010948	0.035809	1.455	2.74157	TA12430_4097	Ankyrin; n=1; Medicago truncatula|Rep: Ankyrin - Medicago truncatula (Barrel medic)	Unknown
9.58	7.83	7.34	10.08	8.86	8.07	8.84	7.95	8.27	0.006852	0.028909	1.44667	2.72578	EB448410	Isochorismatase hydrolase; n=1; Medicago truncatula|Rep: Isochorismatase hydrolase - Medicago truncatula (Barrel medic)	KT7B.107N20F.060124T7 KT7 Nicotiana tabacum cDNA clone KT7B.107N20, mRNA sequence [EB448410]
10.35	9.1	8.33	10.79	10.38	9.8	11.27	8.83	9.72	0.019369	0.04684	1.44333	2.71948	AB020590	WRKY-type transcription factor; n=1; Capsicum annuum|Rep: WRKY-type transcription factor - Capsicum annuum (Bell pepper)	Nicotiana tabacum mRNA for transcription factor NtWRKY2, complete cds [AB020590]
10.33	8.41	7.83	10.8	9.29	8.84	9.15	8.35	9.19	0.017009	0.044136	1.44167	2.71634	EB448051	Nicotiana tabacum enr-T1 gene,Nicotiana tabacum THIC (THIC) gene, partial cds,Nicotiana tabacum NTGT1b mRNA for glucosyltransferase, complete ,Nicotiana tabacum ribulose-1,5-bisphosphate carboxylase/oxygenase	Unknown
11.92	10.34	10.03	12.46	10.61	10.83	11.58	10.79	10.67	0.000657	0.010574	1.44167	2.71634	TA19383_4097	a	Unknown
11.24	10.07	9.8	11.84	11.17	10.41	12.32	10.21	10.49	0.004241	0.023542	1.44167	2.71634	TA13882_4097	CCR4 associated factor 1-related protein; n=1; Capsicum annuum|Rep: CCR4 associated factor 1-related protein - Capsicum annuum (Bell pepper) The major pathways of mRNA turnover in eukaryotes initiate with shortening of the polyA tail. CAF1 P39008 encodes a critical component of the major cytoplasmic deadenylase in yeast. Both Caf1p is required for normal mRNA deadenylation in vivo and localises t…	Unknown
9.92	8.19	7.93	10.26	9.2	8.19	9.62	8.94	8.51	0.002653	0.019018	1.44	2.71321	AY553217	Hexokinase 4a; n=1; Nicotiana tabacum|Rep: Hexokinase 4a - Nicotiana tabacum (Common tobacco)	Nicotiana tabacum hexokinase 4a (Hxk4a) mRNA, complete cds [AY553217]
10.71	9.57	9.26	11.18	10.06	9.27	11.13	9.66	9.59	0.000187	0.007096	1.43833	2.71008	TA12007_4097	Hsp20.1 protein; n=1; Solanum peruvianum|Rep: Hsp20.1 protein - Solanum peruvianum (Peruvian tomato) (Lycopersicon peruvianum)	O82010_LYCPE (O82010) Hsp20.1 protein, complete [TC7250]
13.37	11.31	11.05	13.41	12.57	11.92	13.07	11.84	12.38	0.005151	0.025411	1.43833	2.71008	FG638409	Arabidopsis thaliana sigD gene for RNA polymerase sigma subunit SigD and spliced variant SigD*, complete cds 45% query covearge	TT-48_A18 Samsun trichome library Nicotiana tabacum cDNA, mRNA sequence [FG638409]
13.29	11.59	11.17	13.68	12.1	11.35	12.31	11.53	12.25	0.006043	0.027285	1.42833	2.69136	EH615898	Dehydroascorbate reductase; n=1; Nicotiana tabacum|Rep: Dehydroascorbate reductase - Nicotiana tabacum (Common tobacco)	Unknown
11.05	9.14	8.88	11.58	10.55	9.51	10.6	9.58	10.25	0.012202	0.037777	1.425	2.68515	TA15872_4097	Octicosapeptide/Phox/Bem1p; n=1; Medicago truncatula|Rep: Octicosapeptide/Phox/Bem1p - Medicago truncatula (Barrel medic);The Phox and Bem1p domain, is present in many eukaryotic cytoplasmic signalling proteins. The domain adopts a beta-grasp fold, similar to that found in ubiquitin and Ras-binding domains. A motif, variously termed OPR, PC and AID, represents the most conserved region of the maj…	Q2HTU9_MEDTR (Q2HTU9) Octicosapeptide/Phox/Bem1p, partial (43%) [TC6495]
8.36	6.56	6.5	8.43	7.15	6.58	7.66	6.69	6.88	0.000328	0.008224	1.42333	2.68204	BP128776	DNAJ/HSP40 related	BP128776 MAT001 Nicotiana tabacum cDNA clone BY568, mRNA sequence [BP128776]
10.46	9.33	9.03	11.05	10.33	8.92	11.2	9.88	9.39	0.004915	0.024898	1.42333	2.68204	EB683119	Nicotiana tabacum retrotransposon Tto1 DNA	KR3B.111L06F.060119T7 KR3B Nicotiana tabacum cDNA clone KR3B.111L06, mRNA sequence [EB683119]
9.65	8.36	7.97	9.99	8.76	8.11	9.68	8.44	8.48	0.000109	0.006334	1.42	2.67586	CV020255	a	Unknown
9.28	7.65	7.51	9.82	9.21	7.93	9.72	8.22	8.6	0.008912	0.032563	1.42	2.67586	EB680501	Nicotiana tomentosiformis NtGA2t gene for heterotrimeric GTP binding protein alpha subunit, partial cds ;17% query coverage	Unknown
10.63	8.28	7.77	10.24	9.29	8.89	9.17	8.26	9.08	0.016176	0.043141	1.41833	2.67277	EH623893	Zinc finger, B-box; n=1; Medicago truncatula|Rep: Zinc finger, B-box - Medicago truncatula (Barrel medic)	Unknown
8.75	7.51	6.98	9.89	8.22	8.2	8.58	7.17	7.85	0.010849	0.035633	1.41833	2.67277	AM796145	a	AM796145 seedling library, SL Nicotiana tabacum cDNA clone nt002160085, mRNA sequence [AM796145]
12.1	10.14	9.97	12.55	11.38	10.93	11.69	10.64	11.15	0.006765	0.028735	1.41167	2.66044	EB447976	Uncharacterized protein family, UPF0114	KT7B.103K14F.060124T7 KT7 Nicotiana tabacum cDNA clone KT7B.103K14, mRNA sequence [EB447976]
10.16	8.7	8.66	10.75	9.26	8.5	9.85	8.68	9.26	0.001038	0.01283	1.41	2.65737	EH618687	Acetoacetyl-CoA thiolase; n=1; Salvia miltiorrhiza|Rep: Acetoacetyl-CoA thiolase - Salvia miltiorrhiza (Chinese sage)	Unknown
13.76	11.48	11.34	13.16	12.64	12.11	13.35	11.98	12.54	0.004255	0.02358	1.40833	2.6543	EB433445	Arabidopsis thaliana sigD gene for RNA polymerase sigma subunit SigD and spliced variant SigD*, complete cds; unknown protein	Unknown
14.93	13.3	12.66	15.13	13.98	13.64	14.58	13.4	13.87	0.002421	0.018414	1.405	2.64818	FG639744	Lycopersicon esculentum glycine-rich protein TomR2 (TomR2) gene, complete cds	TT-31_K17 Burley21 trichome library Nicotiana tabacum cDNA, mRNA sequence [FG639744]
9.38	6.97	7.12	9.45	8.51	7.61	8.26	7.67	7.87	0.011784	0.037201	1.405	2.64818	EB643431	a	Unknown
11.73	10.46	10.55	11.58	10.48	10.44	12.41	10.85	10.25	0.000239	0.007344	1.40167	2.64207	DV159517	N.tabacum DNA for class II transposable element slide-124	Q945M1_ARATH (Q945M1) AT4g34700/T4L20_280, partial (97%) [TC13875]
13.32	11.28	11.15	13.5	12.58	11.84	13.09	11.99	12.57	0.007154	0.029549	1.40167	2.64207	FG638409	Arabidopsis thaliana sigD gene for RNA polymerase sigma subunit SigD and spliced variant SigD*, complete cds; unknown protein	TT-48_A18 Samsun trichome library Nicotiana tabacum cDNA, mRNA sequence [FG638409]
8.62	7.2	7.64	9.45	7.22	7.82	8.66	7.18	8.01	0.001546	0.015251	1.39833	2.63597	TA12456_4097	a	Unknown
11.41	9.73	9.28	11.52	10.58	10.02	10.94	9.51	10.25	0.002849	0.019782	1.395	2.62989	EH619499	unknown	Unknown
8.99	7.15	7.24	9.48	7.5	8.25	8.44	7.26	8.05	0.00457	0.024288	1.395	2.62989	FG641617	a	TT-06_I13 K326 trichome library Nicotiana tabacum cDNA, mRNA sequence [FG641617]
8.71	6.71	6.58	9.05	6.82	7.43	7.03	6.62	7.06	0.017799	0.044952	1.39333	2.62685	EH622493	Membrane located receptor-like protein; n=1; Nicotiana tabacum|Rep: Membrane located receptor-like protein - Nicotiana tabacum (Common tobacco)	Unknown
11.95	10.12	10.17	12.34	11.11	10.64	11.55	10.22	11.06	0.002741	0.019394	1.39333	2.62685	AB049816	sopentenyl diphosphate isomerase 2; n=1; Nicotiana tabacum|Rep: Isopentenyl diphosphate isomerase 2 - Nicotiana tabacum (Common tobacco)	Nicotiana tabacum ipi2 mRNA for isopentenyl diphosphate isomerase 2, complete cds [AB049816]
8.01	6.51	6.53	8.12	6.57	6.55	7.66	6.52	6.54	1e-06	0.001471	1.39333	2.62685	FG163572	Arabidopsis thaliana AGO5 (ARGONAUTE 5); nucleic acid binding (AGO5) mRNA, complete cds	AGN_RNC014xg12f1.ab1 AGN_RNC Nicotiana tabacum cDNA 5', mRNA sequence [FG163572]
8.33	7.08	6.48	8.6	7.23	6.93	8.09	7.02	6.95	0.000112	0.006334	1.39167	2.62382	CV021111	a	Unknown
9.54	8.65	7.65	10.39	9.64	8.34	9.56	7.96	8.39	0.017325	0.044413	1.39167	2.62382	DW004795	a	Unknown
9.55	8.69	8.24	9.98	9.55	8.86	11.23	8.73	9.12	0.013351	0.039489	1.38833	2.61776	EB428000	Arabidopsis thaliana SZF1 (SALT-INDUCIBLE ZINC FINGER 1); transcription factor (SZF1) mRNA, complete cds	KF8B.100N07F.051010T7 KF8 Nicotiana tabacum cDNA clone KF8B.100N07, mRNA sequence [EB428000]
13.04	11.49	11.26	12.81	11.1	11.97	12.88	11.6	11.72	0.00018	0.00703	1.38667	2.61474	CV020851	Putative 16kDa membrane protein [Nicotiana tabacum (Common tobacco)];	Unknown
10.41	8.64	8.67	11.1	9.55	9.45	9.68	8.7	9.11	0.006844	0.028889	1.37667	2.59668	TA12849_4097	PLAC8 family;This group of sequences are described by a region of about 170 amino acids. These proteins have highly divergent N-terminal regions rich in low complexity sequence. PSI-BLAST reveals no clear similarity to any characterised protein. It is common in plants but found also in Homo sapiens (Human), Dictyostelium, and Leishmania; at least 12 distinct members are found in Arabidopsis. Most…	Q9LKV7_LYCES (Q9LKV7) ORFX (Fw2.2), partial (38%) [TC12300]
14.29	12.69	12.07	14.69	13.45	13.2	13.95	12.86	13.34	0.004672	0.024529	1.375	2.59368	FG639744	Lycopersicon esculentum glycine-rich protein LeGRP1 mRNA, complete cds	TT-31_K17 Burley21 trichome library Nicotiana tabacum cDNA, mRNA sequence [FG639744]
13.65	11.96	11.56	13.62	12.17	11.42	12.61	11.86	12.54	0.004264	0.023583	1.375	2.59368	AY074787	Dehydroascorbate reductase; n=1; Nicotiana tabacum|Rep: Dehydroascorbate reductase - Nicotiana tabacum (Common tobacco)	Nicotiana tabacum dehydroascorbate reductase (DHAR) mRNA, complete cds [AY074787]
10.89	8.87	8.93	11	8.92	9.7	9.55	8.79	9.45	0.008413	0.0317	1.37	2.58471	FG198195	Ricinus communis GMP synthase, putative, mRNA	AGN_PNL227af1_b10.trimmed.seq AGN_PNL Nicotiana tabacum cDNA 5', mRNA sequence [FG198195]
14.04	11.65	11.72	13.7	12.96	12.23	13.3	12.39	12.92	0.007182	0.029609	1.36833	2.58172	TA16052_4097	Chloroplast post-illumination chlorophyll fluorescence increase protein; n=1; Nicotiana tabacum|Rep: Chloroplast post-illumination chlorophyll fluorescence increase protein - Nicotiana tabacum (Common tobacco)...	Q2V3V4_ARATH (Q2V3V4) Protein At3g15840, partial (35%) [TC10086]
11.59	10.33	9.77	12.15	10.76	10.86	11.59	9.98	10.76	0.002604	0.018912	1.36667	2.57874	CV017371	Cluster: Catalase isozyme 1; n=1; Nicotiana tabacum|Rep: Catalase isozyme 1 - Nicotiana tabacum (Common tobacco)	tbt_007784 Normalized Nicotiana tabacum cDNA library Nicotiana tabacum cDNA clone tbt_007784 5', mRNA sequence [CV017371]
8.16	6.51	6.58	8.72	6.49	6.52	6.84	6.53	6.63	0.007423	0.030017	1.36333	2.57279	EB447101	Nicotiana attenuata lipoxygenase (Lox1a) mRNA, complete cds	KR2B.113O16F.060128T7 KR2B Nicotiana tabacum cDNA clone KR2B.113O16, mRNA sequence [EB447101]
12.52	11.01	9.85	12.48	11.31	11.02	11.71	10.51	11.56	0.012142	0.037673	1.36	2.56685	EB444372	Nicotiana benthamiana methanol inducible protein (MIG-21) mRNA 17% query covearge	Unknown
12.5	10.72	10.31	12.34	11.19	10.28	11.45	10.62	11.31	0.004902	0.024898	1.35833	2.56389	CV017162	Dehydroascorbate reductase related	Unknown
9.49	8.29	8	10.43	9.87	8.9	10.32	8.33	8.94	0.018729	0.046039	1.35833	2.56389	EH620516	Arabidopsis thaliana calmodulin-binding protein (AT2G15760) mRNA, complete cds ; 9% query coverage only	CHO_SL007xg01f2.ab1 CHO_SL Nicotiana tabacum cDNA, mRNA sequence [EH620516]
11	9.4	9	10.7	10.23	9.12	10.65	9.37	9.45	0.001437	0.014775	1.355	2.55797	AB012857	1-aminocyclopropane-1-carboxylate deaminase; n=1; Nicotiana tabacum|Rep: 1-aminocyclopropane-1-carboxylate deaminase - Nicotiana tabacum (Common tobacco)...	Nicotiana tabacum mRNA for ACC oxidase, complete cds [AB012857]
11.31	9.78	9.66	11.61	9.78	9.95	10.45	9.86	9.59	0.000795	0.011452	1.35333	2.55502	EH623899	temperature and salt responsive protein; n=1; Solanum tuberosum|Rep: Low temperature and salt	CHO_SL019xg01f1.ab1 CHO_SL Nicotiana tabacum cDNA, mRNA sequence [EH623899]
10.68	8.92	8.51	10.74	9.65	9.4	10.3	9	9.87	0.003701	0.022046	1.34833	2.54618	FG157473	Ricinus communis 9-cis-epoxycarotenoid dioxygenase, putative, mRNA	AGN_RNC025xg01f1.ab1 AGN_RNC Nicotiana tabacum cDNA 5', mRNA sequence [FG157473]
14.61	12.78	12.2	14.93	13.99	13.55	14.2	12.98	13.91	0.01878	0.046096	1.345	2.5403	TA16328_4097	Nicotiana tabacum wound inducive mRNA , complete cds; n=1; Nicotiana tabacum|Rep: Nicotiana tabacum wound inducive mRNA , complete cds - Nicotiana tabacum (Common tobacco)...	Q9LW93_TOBAC (Q9LW93) Nicotiana tabacum wound inducive mRNA , complete cds, partial (86%) [TC4508]
8.71	6.77	6.68	8.81	6.7	6.87	6.92	6.67	7.12	0.014239	0.040654	1.345	2.5403	EB684248	Flavonoid O-methyltransferase [Catharanthus roseus (Rosy periwinkle) (Madagascar periwinkle)]	Unknown
9.35	7.83	7.57	10.01	8.97	8.03	9.25	8.56	8.2	0.005591	0.026455	1.34333	2.53737	AY553218	Hexokinase 4a; n=1; Nicotiana tabacum|Rep: Hexokinase 4a - Nicotiana tabacum (Common tobacco)	Nicotiana tabacum hexokinase 4b (Hxk4b) mRNA, complete cds [AY553218]
13.2	11.23	10.98	13.24	11.53	11.5	11.82	11.12	12.12	0.010969	0.035844	1.34	2.53151	TA19031_4097	Enoyl-CoA hydratase/isomerase; n=1; Medicago truncatula|Rep: Enoyl-CoA hydratase/isomerase - Medicago truncatula (Barrel medic)	Q2HUF7_MEDTR (Q2HUF7) Enoyl-CoA hydratase/isomerase, partial (71%) [TC7262]
12.71	10.8	10.85	12.63	10.93	11.03	11.69	11.22	11.2	0.000817	0.011629	1.33833	2.52859	EB440480	Arabidopsis thaliana atnudt8 (Arabidopsis thaliana Nudix hydrolase homolog 8); hydrolase (atnudt8) mRNA, complete cds; response in wounding;;;Ricinus communis mutt domain protein, putative, mRNA	Unknown
10.14	8.24	9.14	10.17	8.63	8.3	9.73	8.61	9.13	0.001079	0.013026	1.33833	2.52859	EB681065	Nicotiana tabacum NtJAZ1 mRNA for jasmonate ZIM-domain protein 1, complete cds 14% query coverage only;Solanum lycopersicum cultivar LA2711 salt responsive protein 1 71% query coverage	Unknown
9.11	7.76	7.68	9.46	8.34	7.78	9.24	8.12	7.96	8.7e-05	0.006053	1.33	2.51403	TA12010_4097	Cluster: Hsp20.1 protein; n=1; Solanum peruvianum|Rep: Hsp20.1 protein - Solanum peruvianum (Peruvian tomato) (Lycopersicon peruvianum)	O82010_LYCPE (O82010) Hsp20.1 protein, complete [TC9099]
14.88	12.96	12.42	14.81	13.84	13.71	14.26	13.22	13.78	0.007757	0.030627	1.32833	2.51112	CV020003	Lycopersicon esculentum glycine-rich protein LeGRP1 mRNA, complete cds	Q94CI8_LYCES (Q94CI8) Glycine-rich protein LeGRP1, partial (22%) [TC12207]
13.49	11.81	11.38	13.63	12.54	11.45	12.66	11.84	12.57	0.00853	0.031865	1.32833	2.51112	TA12494_4097	Dehydroascorbate reductase; n=1; Nicotiana tabacum|Rep: Dehydroascorbate reductase - Nicotiana tabacum (Common tobacco)	Q84UH4_TOBAC (Q84UH4) Dehydroascorbate reductase, complete [TC5066]
9.24	8.17	7.67	9.45	8.28	7.97	9.28	7.85	8.04	2.8e-05	0.005112	1.32667	2.50822	EG650401	Members of this family have been predicted to contain transmembrane helices. The family member LEM3 (P42838) is a ligand-effect modulator, mutation of which increases glucocorticoid receptor activity in response to dexamethasone and also confers increased activity on other intracellular receptors including the progesterone, oestrogen and mineralocorticoid receptors. LEM3 is thought to affect a do…	Unknown
9	7.7	7.2	9.24	8.22	7.91	8.89	7.38	7.9	0.000772	0.011357	1.325	2.50533	EB424603	Ricinus communis metal ion binding protein, putative, mRNA 19 %query coverage	KF8C.101A04F.051214T7 KF8 Nicotiana tabacum cDNA clone KF8C.101A04, mRNA sequence [EB424603]
10.95	9.19	9.37	11.3	9.93	9.38	10.34	9.62	9.75	0.001047	0.012854	1.32333	2.50244	DW004995	Transmembrane	Unknown
9.81	8.85	8.49	10.76	10.19	8.55	10.51	9.09	9.06	0.015078	0.041715	1.32167	2.49955	DV159516	Nodulin-like protein [Arabidopsis thaliana (Mouse-ear cress)]	Unknown
10.67	9.22	9.13	11.28	9.28	9.54	9.71	9.23	9	0.00428	0.023613	1.32	2.49666	EH623899	Cluster: Low temperature and salt responsive protein; n=1; Solanum tuberosum|Rep: Low temperature and salt responsive protein - Solanum tuberosum (Potato)	CHO_SL019xg01f1.ab1 CHO_SL Nicotiana tabacum cDNA, mRNA sequence [EH623899]
12.44	10.99	10.83	12.89	11.52	10.88	11.97	11.27	11.19	0.000789	0.011432	1.32	2.49666	DV162086	Ricinus communis YTH domain containg protein,A protein of the YTH family has been shown to selectively remove transcripts of meiosis-specific genes expressed in mitotic cells [3]. It has been speculated that in higher eukaryotic YTH-family members may be involved in similar mechanaisms to supress gene regulation during gametogenesis or general silencing. The rat protein Q9QY02 YT521-B is a tyrosi…	KP1B.110B02F.050727T7 KP1B Nicotiana tabacum cDNA clone KP1B.110B02, mRNA sequence [DV162086]
10.3	7.94	8.7	10.22	8.8	8.18	8.8	8.73	8.38	0.010462	0.034927	1.31833	2.49378	TA18074_4097	a	Unknown
9.06	7.47	7.87	9.44	8.07	7.83	9.21	8.31	7.99	0.000177	0.00703	1.31333	2.48515	EH619177	a	CHO_SL017xh08f1.ab1 CHO_SL Nicotiana tabacum cDNA, mRNA sequence [EH619177]
14.15	12.29	11.59	13.96	12.95	12.76	13.29	12.4	12.96	0.007882	0.03087	1.30833	2.47655	EB445947	WD-40 repeats (also known as WD or beta-transducin repeats) are short ~40 amino acid motifs, often terminating in a Trp-Asp (W-D) dipeptide. WD40 repeats usually assume a 7-8 bladed beta-propeller fold, but proteins have been found with 4 to 16 repeated units, which also form a circularised beta-propeller structure. WD-repeat proteins are a large family found in all eukaryotes and are implicated …	KR2B.109O15F.051229T7 KR2B Nicotiana tabacum cDNA clone KR2B.109O15, mRNA sequence [EB445947]
10.68	9.13	8.92	11.02	10.45	9.2	10.41	9.31	9.36	0.006542	0.028319	1.30833	2.47655	TA15806_4097	a	Q4JFW8_LYCES (Q4JFW8) Senescence-inducible chloroplast stay-green protein 1, partial (79%) [TC6633]
10.17	8.83	8.45	10.39	9.5	8.64	9.88	8.74	8.88	0.000841	0.011727	1.30667	2.47369	AB012857	1-aminocyclopropane-1-carboxylate deaminase; n=1; Nicotiana tabacum|Rep: 1-aminocyclopropane-1-carboxylate deaminase - Nicotiana tabacum (Common tobacco)...	Nicotiana tabacum mRNA for ACC oxidase, complete cds [AB012857]
12.24	10.62	10.36	12.29	10.85	11.21	11.99	11.17	11	0.000397	0.008802	1.305	2.47084	AM840257	stress related (not sure) predicted	AM840257 seedling library, SL Nicotiana tabacum cDNA clone nt002328041, mRNA sequence [AM840257]
10.56	9.36	9.09	11.21	10.74	8.89	10.54	9.51	9.21	0.017184	0.044333	1.30333	2.46798	BP136409	NIM1-like protein 2 related	Unknown
13.92	12.14	12.03	14.21	13.83	12.61	14.05	12.82	13.14	0.014636	0.04122	1.29833	2.45945	TA14044_4097	Cysteine protease; n=1; Solanum tuberosum|Rep: Cysteine protease - Solanum tuberosum (Potato)	O49877_LYCES (O49877) CYP1 (Cysteine protease TDI-65), partial (79%) [TC5866]
13.25	11.58	11.75	13.03	12.58	11.12	12.99	12.05	11.67	0.003303	0.020982	1.29833	2.45945	EB438993	Putative quinone oxidoreductase [Arabidopsis thaliana (Mouse-ear	Unknown
14.26	12.19	12.33	13.94	12.37	12.53	13.19	12.8	12.78	0.001441	0.014776	1.29667	2.45661	DV159924	Arabidopsis thaliana Nudix hydrolase homolog 8 (atnudt8); FUNCTIONS IN: hydrolase activity; INVOLVED IN: response to wounding; LOCATED IN: cytosol;Solanum tuberosum partial adk gene for putative adenylate kinase	Unknown
12.93	10.86	10.9	12.48	10.13	11.55	11.36	10.94	11.38	0.018651	0.045952	1.29667	2.45661	EH615871	Lycopersicon esculentum (DB222) meloidogyne-induced giant cell protein 29% query coverage	Unknown
11.82	10.57	10.2	12.19	11.53	10.84	12.14	10.7	10.69	0.002069	0.01731	1.295	2.45377	TA19513_4097	Small GTP-binding protein; n=1; Nicotiana plumbaginifolia|Rep: Small GTP-binding protein - Nicotiana plumbaginifolia (Leadwort-leaved tobacco)	Unknown
12.81	11.06	10.98	13.15	12.56	11.37	12.72	11.71	11.92	0.00946	0.033327	1.29333	2.45094	TA14043_4097	Cluster: CYP1; n=1; Solanum lycopersicum|Rep: CYP1 - Solanum lycopersicum (Tomato) (Lycopersicon esculentum)	O49877_LYCES (O49877) CYP1 (Cysteine protease TDI-65), partial (70%) [TC6198]
8.79	7.79	6.67	9.03	8.72	7.19	8.51	7.44	7.09	0.020943	0.048618	1.29333	2.45094	CV021763	Carboxypeptidase type III related	Unknown
11.73	10.25	9.81	11.73	11.26	10.21	11.61	10.33	10.52	0.002922	0.019938	1.29333	2.45094	FG169086	AUX/IAA family;;;Transcription of the AUX/IAA family of genes is rapidly induced by the plant hormone auxin. Some members of this family are longer and contain an N terminal DNA binding domain.GH1 protein [Glycine max].	AGN_RNC004xg20f1.ab1 AGN_RNC Nicotiana tabacum cDNA 5', mRNA sequence [FG169086]
14.95	13.73	13.57	14.97	14.11	13.63	15.08	13.73	13.48	2.7e-05	0.005026	1.29167	2.44811	TA12737_4097	Cluster: ATP synthase subunit alpha, mitochondrial; n=4; Nicotiana|Rep: ATP synthase subunit alpha, mitochondrial - Nicotiana plumbaginifolia (Leadwort-leaved tobacco)…	2104428A orf38/220. {Nicotiana tabacum} (exp=-1; wgp=0; cg=0), complete [TC6639]
13.57	12.54	11.72	13.37	12.42	11.88	13.44	12.28	12.17	0.000275	0.007718	1.29167	2.44811	CV017565	a	Unknown
13.79	12.77	12.2	14.07	13.47	12.59	14.35	12.78	12.87	0.001979	0.017004	1.29	2.44528	CV017445	Cucumisin-like serine protease; subtilisin-like protease related cluster	Unknown
11.02	9.86	9.27	11.77	10.86	10.38	11.1	9.45	10.24	0.013218	0.039244	1.28667	2.43964	TA13904_4097	a	Unknown
11.13	9.47	9.3	11.14	9.69	9.78	10.36	9.63	9.67	0.000343	0.008365	1.28667	2.43964	BP526097	Ricinus communis glycyl-tRNA synthetase, putative, mRNA	Unknown
10.68	8.95	8.81	10.87	9.41	8.96	9.83	9.18	9.75	0.003434	0.021288	1.28333	2.43401	TA18438_4097	Glucosyltransferase-2; n=1; Vigna angularis|Rep: Glucosyltransferase-2 - Phaseolus angularis (Adzuki bean) (Vigna angularis)	Q8S9A7_PHAAN (Q8S9A7) Glucosyltransferase-2, partial (26%) [TC5442]
12.81	10.97	10.56	12.83	11.66	11.92	12.08	11.15	11.49	0.006729	0.028654	1.28167	2.4312	EB428527	Cluster: Putative stress-responsive protein; n=1; Tamarix androssowii|Rep: Putative stress-responsive protein - Tamarix androssowii	KF8B.201I21F.060124T7 KF8 Nicotiana tabacum cDNA clone KF8B.201I21, mRNA sequence [EB428527]
8.48	6.7	6.8	8.83	6.92	7.25	7.14	6.77	6.77	0.008949	0.032563	1.28167	2.4312	EH621938	Nicotiana benthamiana mRNA for PME inhibitor; Nicotiana tabacum mRNA for DC1.2 homologue, complete cds	CHO_SL027xm16f1.ab1 CHO_SL Nicotiana tabacum cDNA, mRNA sequence [EH621938]
11.7	10.62	9.76	12.01	11.39	10.34	11.87	10.54	10.82	0.005734	0.026725	1.28167	2.4312	EB451448	Phosphoesterase family	KT7C.110J10F.051221T7 KT7 Nicotiana tabacum cDNA clone KT7C.110J10, mRNA sequence [EB451448]
14.8	12.6	12.79	14.3	13.02	13.03	13.74	13.25	13.3	0.001567	0.015309	1.28167	2.4312	TA19202_4097	Cluster: NUDIX hydrolase; n=1; Medicago truncatula;;;Members of the Nudix hydrolase superfamily catalyze the hydrolysis of NUcleoside DIphosphates linked to other moieties, X. Enzymes belonging to this superfamily require a divalent cation, such as Mg2+ or Mn2+, for their activity and contain a highly conserved 23-residue nudix motif (GX5EX7REUXEEXGU, where U = I, L or V), which functions as a me…	Unknown
15.82	14.43	14.18	15.8	14.3	14.13	15.06	14.46	14.2	0.000217	0.007248	1.27667	2.42279	EB450385	RNA-binding protein, RRM domain:The RRM motif is probably diagnostic of an RNA binding protein. RRMs are found in a variety of RNA binding proteins, including various hnRNP proteins, proteins implicated in regulation of alternative splicing, and protein components of snRNPs. The motif also appears in a few single stranded DNA binding proteins. The RRM structure consists of four strands and two he…	KT7C.106J06F.051219T7 KT7 Nicotiana tabacum cDNA clone KT7C.106J06, mRNA sequence [EB450385]
10.6	9.03	8.38	11.02	10.11	9.46	10.09	8.95	9.83	0.01834	0.045697	1.27667	2.42279	TA18277_4097	Zinc finger, B-box; n=1; Medicago truncatula|Rep: Zinc finger, B-box - Medicago truncatula (Barrel medic)	Unknown
12.76	11.3	10.28	12.92	11.96	11.57	12.3	11.11	12.1	0.017724	0.044889	1.27333	2.41719	EB680152	a	Unknown
10.14	8.94	8.69	10.39	9.22	9.08	10.32	8.92	9.22	2.7e-05	0.005026	1.27167	2.4144	FG170953	a	AGN_RNC001xf16f1.ab1 AGN_RNC Nicotiana tabacum cDNA 5', mRNA sequence [FG170953]
14.17	12.64	12.3	14.35	13.17	12.19	13.45	12.69	13.33	0.005981	0.027147	1.27	2.41162	AY074787	Dehydroascorbate reductase; n=1; Nicotiana tabacum|Rep: Dehydroascorbate reductase - Nicotiana tabacum (Common tobacco)	Nicotiana tabacum dehydroascorbate reductase (DHAR) mRNA, complete cds [AY074787]
11.91	10.32	9.71	11.72	11.02	10.64	11.45	10.11	10.74	0.003617	0.021815	1.27	2.41162	EH621474	Arabidopsis thaliana LURP1 (LATE UPREGULATED IN RESPONSE )31 5 query coverage	Unknown
10.48	9.09	9.58	10.76	10.05	8.97	10.89	9.63	9.33	0.001424	0.014715	1.26833	2.40883	EB439598	Duf domian containing protein	Unknown
12.58	11.05	10.06	12.42	11.7	11.27	11.83	10.67	11.32	0.011905	0.037357	1.265	2.40327	DV999523	Similarity to nucleoid DNA-binding protein; n=1; Arabidopsis thaliana|Rep: Similarity to nucleoid DNA-binding protein - Arabidopsis thaliana (Mouse-ear cress)...	KL4B.103E11F.051103T7 KL4B Nicotiana tabacum cDNA clone KL4B.103E11, mRNA sequence [DV999523]
13.11	11.13	10.65	12.75	11.9	12.22	12.41	11.37	11.69	0.010143	0.034398	1.26333	2.4005	EB441160	Cold acclimation protein WCOR413-like protein	Q9FUW4_ORYSA (Q9FUW4) Cold acclimation protein WCOR413-like protein, partial (81%) [TC4532]
11.38	9.91	9.83	11.63	10.31	9.81	10.78	10.12	10.05	0.000424	0.009036	1.25833	2.39219	EB427609	Rubisco subunit binding-protein beta subunit-like	Unknown
14.01	12.63	12.39	14.05	12.94	12.6	13.75	12.53	12.99	8e-05	0.0059	1.25667	2.38943	EB450914	Putative senescence-associated protein [Solanum demissum (Wild potato)]	KT7C.109B07F.051221T7 KT7 Nicotiana tabacum cDNA clone KT7C.109B07, mRNA sequence [EB450914]
11.51	10.22	10.45	11.85	10.94	10.04	11.38	9.37	10.92	0.010859	0.035637	1.25667	2.38943	FG142860	Ricinus communis serine carboxypeptidase, putative, mRNA	AGN_RPC020xa01f1.ab1 AGN_RPC Nicotiana tabacum cDNA 5', mRNA sequence [FG142860]
14.05	12.58	12.2	14.01	13.35	12.67	14.02	12.51	13.31	0.002633	0.018943	1.25667	2.38943	TA14300_4097	a	Q9A629_CAUCR (Q9A629) Phosphorylase family protein, partial (27%) [TC4696]
9.43	7.59	7.3	9.28	7.66	7.54	7.64	7.42	7.67	0.013985	0.04037	1.25333	2.38392	EB432055	Solanum tuberosum mRNA for snakin2 (sn2 gene) 22% query coverage only!	KL5B.116B13F.060217T7 KL5B Nicotiana tabacum cDNA clone KL5B.116B13, mRNA sequence [EB432055]
8.6	6.65	6.7	8.48	6.8	6.69	7.08	6.7	7.26	0.00871	0.032214	1.25333	2.38392	FG136119	Nicotiana tabacum mRNA for polyphenol oxidase	AGN_ELP009xl10f1.ab1 AGN_ELP Nicotiana tabacum cDNA 5', mRNA sequence [FG136119]
9.16	7.57	7.37	9.58	8.76	7.89	8.9	7.75	8.44	0.008336	0.031537	1.25	2.37841	FG139777	Ricinus communis serine-threonine protein kinase, plant-type, putative, mRNA	AGN_ELP023xg14f1.ab1 AGN_ELP Nicotiana tabacum cDNA 5', mRNA sequence [FG139777]
9.33	8.35	7.7	9.61	8.72	8.27	9.55	8.27	8.2	0.000483	0.009461	1.245	2.37019	FG139256	Ricinus communis Aspartic proteinase nepenthesin-1 precursor, putative, mR	AGN_ELP025xd12f1.ab1 AGN_ELP Nicotiana tabacum cDNA 5', mRNA sequence [FG139256]
9.79	7.89	8.21	9.93	8.47	7.83	8.52	8.17	8.44	0.007424	0.030017	1.245	2.37019	EB680665	a	Unknown
12.51	11.03	10.02	12.15	11.44	10.95	11.75	10.57	11.34	0.008767	0.032334	1.245	2.37019	TA16129_4097	Similarity to nucleoid DNA-binding protein; n=1; Arabidopsis thaliana|Rep: Similarity to nucleoid DNA-binding protein - Arabidopsis thaliana (Mouse-ear cress)...	AY054192 AT5g37540/mpa22_p_70 {Arabidopsis thaliana} (exp=-1; wgp=0; cg=0), partial (50%) [TC11541]
9.17	8.32	7.72	9.73	8.71	8.81	9.91	8.07	8.53	0.003381	0.021221	1.24333	2.36745	TA15319_4097	Cluster: WIZZ; n=2; Nicotiana tabacum|Rep: WIZZ - Nicotiana tabacum (Common tobacco)	Q9SSX8_TOBAC (Q9SSX8) WIZZ, complete [TC5127]
14.05	13.15	12.42	13.76	12.93	12.22	14.01	12.74	12.72	0.000582	0.010002	1.24333	2.36745	TA12476_4097	a	Unknown
13.74	12.8	12.13	13.67	12.64	12.22	13.69	12.55	12.4	8.3e-05	0.00599	1.24333	2.36745	CV019427	a	Unknown
13.63	12.23	12.41	14.21	13.23	12.69	13.97	12.53	13.07	0.001864	0.016361	1.24333	2.36745	TA18566_4097	MYC transcription factor; n=1; Solanum tuberosum|Rep: MYC transcription factor - Solanum tuberosum (Potato)	Q700B9_SOLTU (Q700B9) MYC transcription factor (Fragment), partial (29%) [TC9123]
15.59	14.72	14.47	16.1	15.07	14.54	15.94	14.67	14.37	0.000216	0.007248	1.23667	2.35653	TA12737_4097	Cluster: ATP synthase subunit alpha, mitochondrial; n=4; Nicotiana|Rep: ATP synthase subunit alpha, mitochondrial - Nicotiana plumbaginifolia (Leadwort-leaved tobacco)...	2104428A orf38/220. {Nicotiana tabacum} (exp=-1; wgp=0; cg=0), complete [TC6639]
11.88	10.34	10.69	12.08	10.79	10.49	11.71	10.78	10.85	4.5e-05	0.005458	1.23333	2.3511	FG636363	Ricinus communis Organ-specific protein S2, putative, mRNA	TT-14_K05 Samsun trichome library Nicotiana tabacum cDNA, mRNA sequence [FG636363]
8.9	7.1	6.98	8.87	7.49	8.04	8.15	7.19	7.65	0.003585	0.02177	1.23167	2.34838	EH622966	Vitis vinifera DNA binding protein WRKY2 (WRKY2) mRNA, complete cds 6% query coverage	Unknown
12.17	10.97	10.66	12.61	11.03	10.83	11.71	10.92	11.2	0.000504	0.009497	1.22833	2.34296	EH624379	robable ribose-5-phosphate isomerase; n=2; Arabidopsis thaliana|Rep: Probable ribose-5-phosphate isomerase - Arabidopsis thaliana (Mouse-ear cress)	CHO_SL003xl06f1.ab1 CHO_SL Nicotiana tabacum cDNA, mRNA sequence [EH624379]
14.86	13.95	13.11	14.62	13.92	13.19	14.97	13.75	13.62	0.000997	0.012628	1.22667	2.34026	TA12476_4097	a	Q9XDX0_MAGMG (Q9XDX0) Heme o synthase, partial (7%) [TC7081]
13.77	12.79	11.99	13.51	12.69	12.05	13.64	12.51	12.45	0.000512	0.009555	1.22667	2.34026	CV020659	a	Unknown
10.54	9.66	8.99	10.6	9.73	8.92	10.62	9.41	9.46	0.000514	0.00956	1.225	2.33755	TA19368_4097	Beta-1,4-endoglycanohydrolase (Cellulase) precursor; n=1; Capsicum annuum|Rep: Beta-1,4-endoglycanohydrolase (Cellulase) precursor - Capsicum annuum (Bell pepper)...	Q42660_CAPAN (Q42660) Beta-1,4-endoglycanohydrolase (Cellulase) precursor , partial (90%) [TC12687]
8.18	6.83	6.89	9.3	7.06	7.6	7.46	6.8	7.35	0.018255	0.045635	1.225	2.33755	FG140432	Nicotiana benthamiana asparagine synthetase	AGN_ELP021xb05f1.ab1 AGN_ELP Nicotiana tabacum cDNA 5', mRNA sequence [FG140432]
9.87	8.3	8.3	10.22	9.07	8.48	9.32	8.52	8.82	0.001807	0.016166	1.22167	2.33216	EB447073	Glutamate receptor 3.3 precursor [Arabidopsis thaliana (Mouse-ear	Unknown
14.49	13.15	13.1	14.7	13.32	13.07	13.94	13.4	12.9	0.000289	0.007849	1.22	2.32947	CV021175	Protease inhibitor II [Brassica campestris (Field mustard)]	Unknown
10.15	8.71	8.61	10.67	10.15	8.86	10.16	9.15	9.16	0.010468	0.034927	1.22	2.32947	EB447941	a	KT7B.103I24F.060124T7 KT7 Nicotiana tabacum cDNA clone KT7B.103I24, mRNA sequence [EB447941]
9.7	8.06	8.03	9.71	8	8.86	8.92	8.25	8.14	0.002173	0.01766	1.22	2.32947	TA12600_4097	Cluster: Low temperature and salt responsive protein; n=1; Solanum tuberosum|Rep: Low temperature and salt responsive protein - Solanum tuberosum (Potato)	Q8H9B8_SOLTU (Q8H9B8) Low temperature and salt responsive protein, partial (45%) [TC12631]
11.96	10.48	10.35	12.39	12.06	10.44	11.79	10.74	10.91	0.01851	0.045816	1.21667	2.32409	EB450984	Glutamate receptor 3.3 precursor [Arabidopsis thaliana (Mouse-ear cress)]	Unknown
9.27	7.54	7.44	9.34	8.18	8.16	8.56	7.78	7.94	0.001702	0.015819	1.21667	2.32409	EH619176	Solanum lycopersicum FAS protein (fasciated) gene, complete cds 6%	CHO_SL017xh04f1.ab1 CHO_SL Nicotiana tabacum cDNA, mRNA sequence [EH619176]
10.64	9.31	9.08	10.77	10.51	9.17	11.01	9.68	9.79	0.007242	0.029736	1.21667	2.32409	FG640162	Ricinus communis phosphate abc transporter, putative, mRNA	TT-47_I07 Burley21 trichome library Nicotiana tabacum cDNA, mRNA sequence [FG640162]
13.64	12.38	11.91	14	13.06	12.59	13.57	12.21	12.98	0.003438	0.021301	1.215	2.32141	TC4696	a	Q9A629_CAUCR (Q9A629) Phosphorylase family protein, partial (27%) [TC4696]
10.97	9.38	9.01	10.83	10.04	9.89	10.91	9.86	9.95	0.001569	0.015309	1.215	2.32141	EH617027	H+-transporting ATP synthase chain9 - like protein; n=2; Arabidopsis thaliana|Rep: H+-transporting ATP synthase chain9 - like protein - Arabidopsis thaliana (Mouse-ear cress)...	Unknown
13.41	12.08	12.02	13.07	10.78	12.16	12.62	12.09	11.79	0.010136	0.034393	1.21333	2.31873	TA14319_4097	a	Unknown
9.88	8.51	8.26	10.14	9.06	8.81	9.67	8.54	8.93	0.00051	0.009555	1.21167	2.31605	EB682882	AP2 domain co0ntaing protein, Pathogenesis-related genes transcriptional activator binds to the GCC-box pathogenesis-related promoter element and activates the plant's defence genes. Ethylene, chemically the simplest plant hormone, participates in a number of stress responses and developmental processes: e.g., fruit ripening, inhibition of stem and root elongation, promotion of seed germination a…	Unknown
12.11	10.27	10.71	12.72	10.94	10.79	11.25	10.68	11.52	0.013978	0.040359	1.20833	2.31071	AJ308487	Allene oxide cyclase precursor; n=1; Nicotiana tabacum|Rep: Allene oxide cyclase precursor - Nicotiana tabacum (Common tobacco): jasmonate biosynthesis.	Nicotiana tabacum mRNA for allene oxide cyclase (aoc gene) [AJ308487]
12.34	10.45	11.04	12.94	11.2	11.07	11.51	10.92	11.66	0.012044	0.037585	1.20667	2.30804	AJ308487	Allene oxide cyclase precursor; n=1; Nicotiana tabacum|Rep: Allene oxide cyclase precursor - Nicotiana tabacum (Common tobacco)	Nicotiana tabacum mRNA for allene oxide cyclase (aoc gene) [AJ308487]
9.42	8.2	8.1	10.19	8.33	8.49	8.79	8.36	8.09	0.00365	0.021943	1.205	2.30537	EH623899	Low temperature and salt responsive protein; n=1; Solanum tuberosum|Rep: Low temperature and salt responsive protein - Solanum tuberosum (Potato)	CHO_SL019xg01f1.ab1 CHO_SL Nicotiana tabacum cDNA, mRNA sequence [EH623899]
8.77	7.17	8.24	9.34	8.17	7.78	9.65	8.68	8.25	0.011063	0.035998	1.205	2.30537	BP129832	Nicotiana tabacum cDNA-AFLP-fragment BSTT1-21-225, cultivar Bright Yellow 25% query coverage	BP129832 MAT001 Nicotiana tabacum cDNA clone BY1731, mRNA sequence [BP129832]
9.63	8.27	8.01	9.69	8.43	8.31	9.09	8.08	8.5	0.000194	0.007179	1.20333	2.30271	BP130692	Putative senescence-associated protein related cluster	Unknown
10	8.76	8.3	10.51	9.13	9.03	9.56	8.59	9.11	0.002815	0.019647	1.20333	2.30271	BP131860	a	AY207043 abcisic acid-inducible protein kinanase {Oryza sativa (indica cultivar-group)} (exp=-1; wgp=0; cg=0), partial (49%) [TC12089]
9.29	7.86	7.3	9.51	8.19	8.15	8.63	7.72	8.42	0.00472	0.024599	1.20333	2.30271	EB449193	Nicotiana sylvestris cytochrome P450 monooxygenase (CYP82E2) gene, complete cds 14% query coverage	KT7C.102C14F.051216T7 KT7 Nicotiana tabacum cDNA clone KT7C.102C14, mRNA sequence [EB449193]
8.03	6.88	6.82	8.84	7.08	7.04	7.88	7.5	6.97	0.001656	0.015636	1.20167	2.30005	DV162180	Populus trichocarpa pseudo response regulator, mRNA	KP1B.110F13F.050727T7 KP1B Nicotiana tabacum cDNA clone KP1B.110F13, mRNA sequence [DV162180]
9.32	7.75	7.54	9.39	8.31	8.12	8.76	7.74	8.28	0.001313	0.014073	1.2	2.2974	EH622951	a	Unknown
8.46	7.01	6.77	9.12	7.9	7.33	7.75	6.9	7.56	0.013577	0.039802	1.19833	2.29474	BP134558	Populus alba PopCel2 gene for endo-1,4-beta-glucanase, complete 17 % query coverage	Unknown
15.07	13.07	13.9	15.63	14.41	13.94	14.57	13.65	14.4	0.012951	0.038816	1.195	2.28945	TA14432_4097	Divergent CCT motif This short motif is found in a number of plant proteins. It appears to be related to the N-terminal half of the CCT motif. The CCT motif is about 45 amino acids long and contains a putative nuclear localisation signal within the second half of the CCT motif	Unknown
12.27	10.99	10.57	12.6	11.25	11.72	12.02	10.62	11.46	0.004977	0.025029	1.195	2.28945	FG132880	a	AGN_ELP019xn17f1.ab1 AGN_ELP Nicotiana tabacum cDNA 5', mRNA sequence [FG132880]
8.45	7.06	6.96	8.65	6.91	7.04	7.47	7.08	6.93	0.001714	0.01585	1.19333	2.2868	CV017731	RNA-binding protein related cluster	Unknown
8.32	7.29	7.33	8.77	7.7	7.38	8.59	7.32	7.18	5e-05	0.00558	1.19333	2.2868	EB432235	Nicotiana tabacum NtROS1 mRNA for repressor of silencing 1, complet	Unknown
12.31	11.41	10.87	12.85	12.26	11.24	12.88	11.66	11.49	0.005605	0.026483	1.19167	2.28416	EB438565	Cathepsin B-like cysteine proteinase; n=2; Solanum tuberosum|Rep: Cathepsin B-like cysteine proteinase - Solanum tuberosum (Potato)	KN6B.101C02F.051230T7 KN6B Nicotiana tabacum cDNA clone KN6B.101C02, mRNA sequence [EB438565]
10.4	9.3	8.13	10.58	9.95	9.18	10.09	8.91	9.53	0.01667	0.043741	1.19	2.28153	BP533757	a	BP533757 MAT005 Nicotiana tabacum cDNA clone BY31077, mRNA sequence [BP533757]
13.87	12.75	12.93	14.68	13.37	13.13	14.26	12.8	13.5	0.00161	0.015482	1.19	2.28153	AJ582651	Hydroxycinnamoyl CoA quinate transferase; n=1; Nicotiana tabacum|Rep: Hydroxycinnamoyl CoA quinate transferase - Nicotiana tabacum (Common tobacco)	Nicotiana tabacum mRNA for hydroxycinnamoyl CoA quinate transferase (hqt gene) [AJ582651]
14.11	12.17	12.3	13.48	12.63	12.44	13.6	12.73	12.98	0.000958	0.012517	1.18833	2.27889	CV021666	Nicotiana tabacum chloroplast post-illumination chlorophyll fluorescence increase protein mRNA, complete cds; nuclear gene for chloroplast product	Unknown
7.56	6.93	6.93	7.9	7.3	7.09	9.15	6.95	6.9	0.008735	0.032244	1.18667	2.27626	FG142715	Ricinus communis ring finger protein, putative, mRNA	AGN_RPC021xf13f1.ab1 AGN_RPC Nicotiana tabacum cDNA 5', mRNA sequence [FG142715]
11.62	10.56	10.76	11.86	11.2	10.35	12.18	10.9	10.45	0.000939	0.012367	1.18333	2.27101	CV016937	tify domain poorly known about these proteins (jasmonic acid stress response related)	Unknown
9.84	8.67	7.7	9.92	9.31	8.53	9.54	8.38	8.91	0.009222	0.033006	1.18333	2.27101	BP533757	a	BP533757 MAT005 Nicotiana tabacum cDNA clone BY31077, mRNA sequence [BP533757]
11.74	9.75	9.44	11.36	10.52	10.79	10.9	10.05	10.37	0.010464	0.034927	1.18	2.26577	CV016057	Putative stress-responsive protein related cluster	Unknown
9.75	9.06	8.81	10.69	9.97	9.15	10.78	9.08	9.32	0.008041	0.031001	1.175	2.25793	TC8519	a	AB007651 CCR4-associated factor-like protein {Arabidopsis thaliana} (exp=0; wgp=1; cg=0), partial (35%) [TC8519]
8.83	8.18	8.1	9.22	8.03	7.98	9.42	7.81	7.79	9.1e-05	0.006109	1.175	2.25793	EB679217	a	Unknown
9.02	7.61	7.57	9.75	8.96	7.86	8.94	8.11	8.26	0.012434	0.038153	1.175	2.25793	FG144691	Lycopersicon esculentum cysteine protease TDI-65 (tdi-65) mRNA	AGN_RPC015xp22f1.ab1 AGN_RPC Nicotiana tabacum cDNA 5', mRNA sequence [FG144691]
11.56	10.07	10.02	12.15	10.63	10.25	10.87	10.3	10.87	0.007251	0.029736	1.17	2.25012	AB176522	Glucosyltransferase NTGT4 related cluster	Nicotiana tabacum NtGT4 mRNA for glucosyltransferase, complete cds [AB176522]
13.66	12.05	11.75	13.02	11.97	12.25	13.04	12.11	12.29	0.000349	0.008367	1.17	2.25012	TC13074	a	1604469A cytochrome b6. {Oryza sativa} (exp=-1; wgp=0; cg=0), partial (6%) [TC13074]
11.03	9.81	9.53	11.39	10.14	10	10.84	9.84	10.18	0.000324	0.00818	1.17	2.25012	BP135770	Arabidopsis lyrata S-locus cysteine-rich protein 25 (SCR25) gene, complete 5% query coverage only	Unknown
14.89	13.92	13.21	14.58	14.05	13.36	15.05	13.79	13.69	0.000949	0.012448	1.17	2.25012	CV017756	a	Unknown
8.63	6.76	6.72	7.8	7.4	7.21	8.15	6.79	7.26	0.001738	0.015878	1.17	2.25012	CV021468	a	Unknown
9.11	8.23	8.07	10.1	8.89	7.88	9.19	8.21	8.51	0.005699	0.026638	1.16833	2.24752	TA16359_4097	a	THIK2_ARATH (Q56WD9) 3-ketoacyl-CoA thiolase 2, peroxisomal precursor (Beta-ketothiolase 2) (Acetyl-CoA acyltransferase 2) (Peroxisomal 3-oxoacyl-CoA thiolase 2) (Peroxisome defective protein 1) , partial (77%) [TC11358]
13.38	11.97	11.72	13.76	12.5	12.38	12.89	12	12.49	0.002533	0.018702	1.16667	2.24492	TA13656_4097	Senescence-associated protein, putative; n=1; Solanum demissum|Rep: Senescence-associated protein, putative - Solanum demissum (Wild potato)	BT006312 At3g45600 {Arabidopsis thaliana} (exp=-1; wgp=0; cg=0), complete [TC6874]
12.41	11.51	11.58	12.85	12	11.1	12.87	11.76	11.31	0.000967	0.012529	1.16667	2.24492	EB427874	This short possible domain is found in a variety of plant transcription factors that contain GATA domains as well as other motifs. Although previously known as the Zim domain this is now called the tify domain after its most conserved amino acids. TIFY proteins can be further classified into two groups depending on the presence (group I) or absence (group II) of a C2C2-GATA domain. Functional ann…	KF8B.100G05F.051010T7 KF8 Nicotiana tabacum cDNA clone KF8B.100G05, mRNA sequence [EB427874]
8.69	8.1	7.71	8.33	8.11	7.77	10.22	7.95	7.86	0.020926	0.048618	1.16333	2.23974	FG635113	a	TT-05_A08 tobacco leaf library Nicotiana tabacum cDNA, mRNA sequence [FG635113]
11.85	10.42	10.08	11.89	10.63	10.65	11.25	10.35	10.88	0.001001	0.012628	1.16167	2.23716	DV160467	Histidine-containing phosphotransfer protein; n=1; Catharanthus roseus|Rep: Histidine-containing phosphotransfer protein - Catharanthus roseus (Rosy periwinkle) (Madagascar periwinkle)...	KP1B.103F04F.050725T7 KP1B Nicotiana tabacum cDNA clone KP1B.103F04, mRNA sequence [DV160467]
9.07	7.67	7.49	9.59	8.71	7.79	8.81	8.29	8.03	0.006881	0.028963	1.16	2.23457	TA16818_4097	Hexokinase 4a; n=1; Nicotiana tabacum|Rep: Hexokinase 4a - Nicotiana tabacum (Common tobacco)	Q6Q8A3_TOBAC (Q6Q8A3) Hexokinase 4a , complete [TC3973]
15.23	14.18	14.11	15.48	14.68	14.19	15.52	14.3	14.04	0.000106	0.006314	1.16	2.23457	TA12737_4097	Cluster: ATP synthase subunit alpha, mitochondrial; n=4; Nicotiana|Rep: ATP synthase subunit alpha, mitochondrial - Nicotiana plumbaginifolia (Leadwort-leaved tobacco)…	2104428A orf38/220. {Nicotiana tabacum} (exp=-1; wgp=0; cg=0), complete [TC6639]
14.57	13.09	12.69	14.45	13.52	13.42	14.13	13.26	13.36	0.000637	0.010462	1.16	2.23457	DW001775	Proline-rich protein; n=1; Capsicum annuum|Rep: Proline-rich protein - Capsicum annuum (Bell pepper)	KR3B.101B06F.051107T7 KR3B Nicotiana tabacum cDNA clone KR3B.101B06, mRNA sequence [DW001775]
13.91	12.06	11.82	14.04	13.29	12.52	13.14	12.42	13.11	0.020573	0.048318	1.16	2.23457	TA22113_4097	Wound-induced WI12; n=1; Medicago truncatula|Rep: Wound-induced WI12 - Medicago truncatula (Barrel medic)	Q9SRK9_ARATH (Q9SRK9) F9F8.20 protein, partial (22%) [TC8773]
14.02	12.73	12.76	14.41	12.92	12.8	13.49	13.11	12.58	0.000788	0.011429	1.15667	2.22942	EH619416	Defensin J1-2 precursor; n=1; Capsicum annuum|Rep: Defensin J1-2 precursor - Capsicum annuum (Bell pepper)	CHO_SL018xl21f1.ab1 CHO_SL Nicotiana tabacum cDNA, mRNA sequence [EH619416]
8.27	7.17	7.05	8.99	7.55	7.32	8.05	7.19	7.4	0.001023	0.012728	1.15667	2.22942	EB440224	a	Unknown
12.72	11.24	11.13	13.1	12.01	11.37	12.24	11.39	12.04	0.004974	0.025028	1.15667	2.22942	FG147018	Lycopersicon esculentum mRNA for 12-oxophytodienoate reductase 3 (opr3 gene) 987	AGN_RPC007xl23f1.ab1 AGN_RPC Nicotiana tabacum cDNA 5', mRNA sequence [FG147018]
11.09	9.29	9.16	11.06	10.35	9.53	10.44	9.71	10.21	0.008726	0.032241	1.155	2.22684	TA17021_4097	a	AF361827 AT3g23410/MLM24_23 {Arabidopsis thaliana} (exp=-1; wgp=0; cg=0), partial (16%) [TC9082]
9.99	9.02	8.1	10.23	9.62	9.35	10.48	8.74	9.64	0.016068	0.042964	1.155	2.22684	FG639045	a	TT-13_K11 Burley21 trichome library Nicotiana tabacum cDNA, mRNA sequence [FG639045]
11.16	9.56	9.04	10.66	10.21	9.85	10.66	9.4	9.98	0.004165	0.023359	1.15333	2.22427	TA17530_4097	a	Unknown
10.97	9.52	9.42	11.02	9.66	9.97	10.39	9.45	9.83	0.000464	0.009355	1.15167	2.2217	EH616221	a	Unknown
12.92	11.45	11.27	13.47	12.55	12.17	12.74	11.57	12.35	0.013034	0.038943	1.15	2.21914	TA19048_4097	a	Q7Y0Z9_LYCES (Q7Y0Z9) Bell-like homeodomain protein 3 (Fragment), partial (5%) [TC12120]
11.75	10.06	9.83	11.65	10.89	10.64	11.3	10.32	10.76	0.003407	0.021277	1.15	2.21914	EB445942	Microtubule associated protein; n=1; Cicer arietinum|Rep: Microtubule associated protein - Cicer arietinum (Chickpea) (Garbanzo)	KR2B.109O08F.051229T7 KR2B Nicotiana tabacum cDNA clone KR2B.109O08, mRNA sequence [EB445942]
14.48	12.7	12.49	14.52	13.94	12.96	13.91	13.03	13.82	0.018895	0.046264	1.14667	2.21402	DW003680	Wound-induced WI12; n=1; Medicago truncatula|Rep: Wound-induced WI12 - Medicago truncatula (Barrel medic)	KR3B.106I15F.051109T7 KR3B Nicotiana tabacum cDNA clone KR3B.106I15, mRNA sequence [DW003680]
10.47	9.58	8.86	10.44	10.1	9.09	10.81	9.86	9.07	0.007192	0.029621	1.14667	2.21402	BP535160	GDP-mannose transporter related	Unknown
11.49	9.87	9.74	11.78	11.17	10.41	11.08	10.19	10.45	0.01081	0.035565	1.145	2.21146	DW002464	ERD1 protein, chloroplast precursor [Arabidopsis thaliana (Mouse-ear cress)]	KR3B.102P19F.051107T7 KR3B Nicotiana tabacum cDNA clone KR3B.102P19, mRNA sequence [DW002464]
9.88	8.61	7.84	9.72	8.93	8.55	9.65	8.59	9.11	0.003419	0.021288	1.145	2.21146	AM825285	Carica papaya transgenic cultivar Rainbow beta-glucuronidase 5% query coverage	AM825285 seedling library, SL Nicotiana tabacum cDNA clone nt002032070, mRNA sequence [AM825285]
13.75	12.22	12.16	14.06	13.05	12.41	13.27	12.4	13.06	0.005032	0.025167	1.14333	2.20891	TA15530_4097	12-oxophytodienoate reductase 3; n=2; Solanum lycopersicum|Rep: 12-oxophytodienoate reductase 3 - Solanum lycopersicum (Tomato) (Lycopersicon esculentum)...	OPR3_LYCES (Q9FEW9) 12-oxophytodienoate reductase 3 (12-oxophytodienoate-10,11-reductase 3) (OPDA-reductase 3) (LeOPR3) , partial (76%) [TC6986]
11.32	10.08	10.35	10.66	9.14	10.14	11.04	9.81	9.67	0.005222	0.025566	1.14167	2.20636	EB431129	Nicotiana sylvestris chloroplast DNA, complete sequence	KL5B.112B10F.060215T7 KL5B Nicotiana tabacum cDNA clone KL5B.112B10, mRNA sequence [EB431129]
12.32	11.08	11.09	11.88	10.44	11.04	11.98	11.02	10.85	0.000311	0.008092	1.14	2.20381	NP918017	a	GB
8.75	7.12	6.95	8.89	7.57	7.33	7.68	7.14	7.71	0.007337	0.029873	1.13667	2.19872	FG643023	Nicotiana tabacum genomic sequence and retrotransposon Tnt1 x172tr long termin 10% only	TT-38_H18 K326 early senescent leaf library Nicotiana tabacum cDNA, mRNA sequence [FG643023]
10.52	9.85	9.32	11.35	10.4	9.6	11.03	9.97	9.85	0.003896	0.022601	1.135	2.19619	TA13466_4097	Cathepsin B-like cysteine proteinase; n=2; Solanum tuberosum|Rep: Cathepsin B-like cysteine proteinase - Solanum tuberosum (Potato)	Q6ST24_SOLTU (Q6ST24) Cathepsin B-like cysteine proteinase, partial (98%) [TC7359]
12.18	10.58	10.4	12	10.03	11.06	10.84	10.34	10.82	0.014438	0.040939	1.135	2.19619	BP128611	S-adenosylmethionine decarboxylase uORF related cluster	Unknown
8.78	7.61	7.84	8.99	7.62	7.49	8.84	8.2	7.66	0.000175	0.00703	1.13333	2.19365	BP529751	Ricinus communis pentatricopeptide repeat-containing protein, putative; Arabidopsis thaliana emb1417 (embryo defective 1417) (emb1417	Unknown
10.46	9.21	8.84	10.58	9.33	9.62	10.14	9.14	9.44	0.000441	0.009175	1.13	2.18859	BP133765	Solanum lycopersicum cultivar PI 286255 Moneymaker marker 1260	Unknown
8.82	7.44	7.5	9.14	8.71	7.65	8.78	7.9	7.52	0.006778	0.028763	1.12667	2.18354	BP529258	Arabidopsis thaliana UDP-galactose transporter-related (UTR2) mRNA, cds; Ricinus communis Adenosine 3'-phospho 5'-phosphosulfate transporter, p	Unknown
8.4	7.02	6.85	9.15	7.63	7.25	7.44	7.12	7.35	0.017145	0.044282	1.12667	2.18354	EB446763	Arabidopsis thaliana lysine ketoglutarate reductase trans-splicing related 1 mRNA, complete cds 54% query coverage	Unknown
12.39	11.42	11.57	12.54	11.86	10.91	12.82	11.72	11.27	0.001364	0.014295	1.125	2.18102	EB427874	Repressor of jasmonate responses negatively regulated by the proteasome in an SCF(COI1) E3 ubiquitin-protein ligase complex-dependent manner. Jasmonoyl-isoleucine (JA-Ile) specifically promotes COI1-TIFY 10A/JAZ1 interaction	KF8B.100G05F.051010T7 KF8 Nicotiana tabacum cDNA clone KF8B.100G05, mRNA sequence [EB427874]
13.54	12.19	11.73	13.51	12.34	12.51	12.96	12.13	12.37	0.000894	0.012052	1.125	2.18102	DW001775	Proline-rich protein; n=1; Capsicum annuum|Rep: Proline-rich protein - Capsicum annuum (Bell pepper)	KR3B.101B06F.051107T7 KR3B Nicotiana tabacum cDNA clone KR3B.101B06, mRNA sequence [DW001775]
12.36	11.23	10.77	12.86	11.75	12	12.46	11	11.87	0.009652	0.033535	1.12333	2.1785	FG132880	a	AGN_ELP019xn17f1.ab1 AGN_ELP Nicotiana tabacum cDNA 5', mRNA sequence [FG132880]
11.31	9.92	9.67	11.27	9.65	9.74	10.04	9.67	9.86	0.005256	0.025677	1.12167	2.17598	BP134489	Duf567 domain containg protein	Q9FGQ9_ARATH (Q9FGQ9) Arabidopsis thaliana genomic DNA, chromosome 5, TAC clone:K14A3, partial (35%) [TC9524]
15.38	13.92	13.91	16	14.55	14.28	14.57	14.13	14.38	0.008708	0.032214	1.12167	2.17598	U91924	S-adenosylmethionine decarboxylase proenzyme (EC 4.1.1.50) (AdoMetDC) (SamDC) [Contains: S-adenosylmethionine decarboxylase alpha chain; S- adenosylmethionine decarboxylase beta chain]; n=2; Nicotiana|Rep: S-adenosylmethionine decarboxylase proen...	Nicotiana tabacum S-adenosylmethionine decarboxylase mRNA, complete cds [U91924]
11.04	10	9.66	11.33	10.6	10.21	11.25	9.97	10.07	0.000676	0.01074	1.12167	2.17598	EB444956	a	Unknown
12.27	11.32	10.93	12.8	12.22	11.03	12.36	11.36	11.3	0.006585	0.028387	1.11667	2.16845	TA13467_4097	Cathepsin B-like cysteine proteinase; n=2; Solanum tuberosum|Rep: Cathepsin B-like cysteine proteinase - Solanum tuberosum (Potato)	Q40413_NICRU (Q40413) Cathepsin B-like cysteine proteinase, partial (24%) [TC11040]
14.83	14.03	13.74	15.37	13.98	13.65	14.9	14.22	13.88	0.000269	0.007718	1.11667	2.16845	CV018069	Nicotiana sylvestris mRNA for RNA-binding gricine-rich protein-1c, complete cds	Unknown
8.76	6.65	6.61	7.91	6.9	6.76	6.99	6.72	6.98	0.014405	0.040879	1.11667	2.16845	FG644369	a	TT-22_K06 K326 late senescent leaf library Nicotiana tabacum cDNA, mRNA sequence [FG644369]
14.09	12.75	12.73	14.45	13.48	12.82	13.73	12.85	13.21	0.001704	0.015819	1.11667	2.16845	TA21245_4097	a	Q6DBH7_ARATH (Q6DBH7) At4g19950, partial (81%) [TC12902]
11.61	10.58	10.51	11.69	10.62	10.22	11.65	10.83	10.46	3.7e-05	0.005458	1.11333	2.16345	TA15356_4097	Cleft lip and palate associated transmembrane protein-like	Q9FNN8_ARATH (Q9FNN8) Cleft lip and palate associated transmembrane protein-like, partial (22%) [TC11327]
12.7	11.4	11.09	13.14	11.8	11.66	12.31	11.66	12.02	0.002924	0.019938	1.11167	2.16095	DV161823	Plasma membrane ATPase 4; n=1; Nicotiana plumbaginifolia|Rep: Plasma membrane ATPase 4 - Nicotiana plumbaginifolia (Leadwort-leaved tobacco)	KP1B.109E18F.050727T7 KP1B Nicotiana tabacum cDNA clone KP1B.109E18, mRNA sequence [DV161823]
10.11	8.87	8.86	10.5	9.43	9.01	9.98	9.05	9.29	0.000338	0.00833	1.11167	2.16095	FG637378	Gossypium barbadense 1-aminocyclopropane-1-carboxylic acid oxidase mRNA, partial cds 55 query coverage	TT-29_E04 Samsun trichome library Nicotiana tabacum cDNA, mRNA sequence [FG637378]
11.1	9.88	9.51	11.49	10.58	10.08	10.84	9.85	10.3	0.00341	0.021277	1.11	2.15846	EB435250	Ipomoea trifida DNA, self-incompatibility (S-) locus region, haplotype:S1 27% query coverage only	Unknown
8.15	6.59	6.62	8.08	6.49	6.5	6.84	6.62	6.67	0.005658	0.026587	1.10833	2.15596	FG159314	Hydrolase;Enzyme which catalyzes hydrolysis reaction, i.e. the addition of the hydrogen and hydroxyl ions of water to a molecule with its consequent splitting into two or more simpler molecules.	AGN_RNC022xl21f1.ab1 AGN_RNC Nicotiana tabacum cDNA 5', mRNA sequence [FG159314]
8.52	7.21	6.81	8.43	7.01	7.26	7.78	7.03	7.5	0.001136	0.013389	1.10667	2.15348	TA20356_4097	S-adenosyl-methionine cycloartenol-C24-methyltransferase; n=1; Nicotiana tabacum|Rep: S-adenosyl-methionine cycloartenol-C24-methyltransferase - Nicotiana tabacum (Common tobacco)...	O82434_TOBAC (O82434) S-adenosyl-methionine cycloartenol-C24-methyltransferase, complete [TC6681]
8.09	7.17	6.85	8.64	7.78	7.01	8.22	7.44	7.02	0.002029	0.017112	1.105	2.15099	EH616620	Ricinus communis transcription factor, putative, mRNA; Arabidopsis thaliana zinc finger (B-box type) family protein (AT5G48250); BBOX, B-Box-type zinc finger; zinc binding domain (CHC3H2); Contans	Unknown
14.84	13.2	13.07	14.8	12.99	13.71	13.59	13.11	13.77	0.013753	0.040034	1.10167	2.14602	Y14973	Annexin; n=1; Nicotiana tabacum|Rep: Annexin - Nicotiana tabacum (Common tobacco)	Nicotiana tabacum mRNA for annexin, clone X671 [Y14973]
9.44	8.11	7.5	9.62	8.32	8.37	8.48	7.82	8.35	0.009717	0.033628	1.10167	2.14602	EB680416	a	Unknown
12.86	11.1	12.29	13.39	11.99	12.06	13.44	12.87	12.46	0.021905	0.049649	1.10167	2.14602	TA12537_4097	a	Q8NCQ7_HUMAN (Q8NCQ7) Proline-rich cyclin A1-interacting protein, partial (6%) [TC9927]
9.85	8.85	8.32	10.11	9.15	8.95	9.78	8.89	8.73	0.000479	0.009425	1.09833	2.14107	BP136748	Ricinus communis copper ion binding protein, putative, mRNA	Unknown
10.5	9.59	9.76	11.21	10.42	9.66	11.27	10.26	9.71	0.004348	0.023717	1.09333	2.13366	EB683119	Nicotiana tabacum retrotransposon Tto1 DNA	KR3B.111L06F.060119T7 KR3B Nicotiana tabacum cDNA clone KR3B.111L06, mRNA sequence [EB683119]
12.26	10.91	10.79	12.75	10.47	11.29	11.11	11.09	11.13	0.019558	0.047071	1.09333	2.13366	TA20297_4097	a	Unknown
8.49	7.68	7.57	8.86	8.28	8.01	9.52	7.88	7.77	0.00322	0.020806	1.09167	2.1312	EH624365	Cluster: LysM-domain containing receptor-like kinase; n=1; Sesbania rostrata|Rep: LysM-domain containing receptor-like kinase - Sesbania rostrata;LysM domain The LysM (lysin motif) domain is about 40 residues long. It is found in a variety of enzymes involved in bacterial cell wall degradation [1]. This domain may have a general peptidoglycan binding function. The structure of this domain is know…	CHO_SL003xh14f1.ab1 CHO_SL Nicotiana tabacum cDNA, mRNA sequence [EH624365]
11.96	10.41	10.12	11.93	10.66	10.61	10.64	10.12	10.6	0.0115	0.036723	1.09	2.12874	TA20149_4097	SUMO protein; n=1; Solanum lycopersicum|Rep: SUMO protein - Solanum lycopersicum (Tomato) (Lycopersicon esculentum)	Q9SMD1_LYCES (Q9SMD1) SUMO protein, partial (89%) [TC12133]
10.87	9.71	9.45	11.37	10.23	10	10.6	9.71	10.05	0.0019	0.016543	1.08833	2.12628	EB440968	a	Q8D803_VIBVU (Q8D803) Transposase, partial (18%) [TC8006]
9.91	8.84	8.81	10.52	9.53	9.03	10.3	9.45	9.27	0.001581	0.015328	1.08833	2.12628	FG146265	Solanum tuberosum starch associated protein R1 mRNA, complete cds; Arabidopsis thaliana SEX1 (STARCH EXCESS 1); alpha-glucan, water dikinase (SEX1) mRNA, complete cds	AGN_RPC009xa15f1.ab1 AGN_RPC Nicotiana tabacum cDNA 5', mRNA sequence [FG146265]
11.67	10.68	10.59	12.06	11.14	10.93	12.05	10.76	10.94	0.000149	0.006767	1.08667	2.12383	TA14550_4097	Senescence-associated protein-like protein; n=2; Oryza sativa|Rep: Senescence-associated protein-like protein - Oryza sativa subsp. japonica (Rice)	AY224518 senescence-associated protein-like protein {Oryza sativa (japonica cultivar-group)} (exp=-1; wgp=0; cg=0), partial (49%) [TC8426]
14.1	12.85	12.89	14.19	13.07	12.81	13.68	13.19	12.61	0.00025	0.007444	1.08667	2.12383	EH619416	Defensin J1-2 precursor; n=1; Capsicum annuum|Rep: Defensin J1-2 precursor - Capsicum annuum (Bell pepper)	CHO_SL018xl21f1.ab1 CHO_SL Nicotiana tabacum cDNA, mRNA sequence [EH619416]
12.55	11.52	11.34	12.93	12.2	11.55	12.93	11.89	11.8	0.001052	0.012854	1.08667	2.12383	EB449449	Probable phospholipid hydroperoxide glutathione peroxidase	KT7C.102N18F.051216T7 KT7 Nicotiana tabacum cDNA clone KT7C.102N18, mRNA sequence [EB449449]
15.49	14.77	14.06	15.4	13.89	13.96	14.77	14.02	14.11	0.002866	0.019841	1.085	2.12138	CV016820	Nicotiana tabacum glycine-rich RNA-binding protein (GRP1) mRNA	Unknown
15.05	12.85	13.69	14.97	14.33	13.86	14.5	13.54	14.27	0.016089	0.043	1.08333	2.11893	EB450195	Divergent CCT motif This short motif is found in a number of plant proteins. It appears to be related to the N-terminal half of the CCT motif. The CCT motif is about 45 amino acids long and contains a putative nuclear localisation signal within the second half of the CCT motif	KT7C.106A19F.051219T7 KT7 Nicotiana tabacum cDNA clone KT7C.106A19, mRNA sequence [EB450195]
10.59	9.25	9.37	10.71	9.76	9.11	10.22	9.47	9.58	0.000369	0.008562	1.08333	2.11893	DV158073	Thioesterase superfamily Add an annotation This family contains a wide variety of enzymes, principally thioesterases. This family includes 4HBT (EC 3.1.2.23) which catalyses the final step in the biosynthesis of 4-hydroxybenzoate from 4-chlorobenzoate in the soil dwelling microbe Pseudomonas CBS-3. This family includes various cytosolic long-chain acyl-CoA thioester hydrolases. Long-chain acyl-Co…	KG9B.002K06F.050720T7 KG9B Nicotiana tabacum cDNA clone KG9B.002K06, mRNA sequence [DV158073]
9.1	8.17	7.92	9.96	9.3	7.94	9.18	8.38	8.27	0.018089	0.045415	1.08333	2.11893	TA18492_4097	Calmodulin-like protein 41; n=1; Arabidopsis thaliana|Rep: Calmodulin-like protein 41 - Arabidopsis thaliana (Mouse-ear cress)	AY128835 calmodulin-like protein {Arabidopsis thaliana} (exp=-1; wgp=0; cg=0), partial (42%) [TC5014]
10.62	9.22	9.04	10.49	9.75	9.69	10.59	9.37	9.84	0.000847	0.011733	1.08167	2.11648	FG143585	a	AGN_RPC018xc10f1.ab1 AGN_RPC Nicotiana tabacum cDNA 5', mRNA sequence [FG143585]
9.39	8.28	7.72	9.83	8.61	8.42	8.95	8.1	8.74	0.005857	0.026965	1.07833	2.1116	FG144100	a	AGN_RPC017xn04f1.ab1 AGN_RPC Nicotiana tabacum cDNA 5', mRNA sequence [FG144100]
8.22	6.52	6.56	7.92	6.97	6.58	7	6.56	6.62	0.00433	0.023671	1.07833	2.1116	TA13559_4097	a	Unknown
14.73	13.16	13.19	14.95	14.21	13.71	14.36	13.4	13.94	0.006024	0.027257	1.07833	2.1116	EH615107	ERD15; n=1; Capsicum annuum|Rep: ERD15 - Capsicum annuum (Bell pepper)	EST_CSP008xd16f1.ab1 EST_CSP Nicotiana tabacum cDNA, mRNA sequence [EH615107]
10.21	8.93	8.33	10.37	9.17	9.14	9.54	8.81	9.4	0.006055	0.027298	1.07667	2.10916	EB449846	Nicotiana attenuata truncated trypsin proteinase inhibitor gene, complete cds 14 % query coverage only	Unknown
15.5	14.02	14.1	15.89	14.6	14.26	14.71	14.29	14.47	0.004522	0.024165	1.07667	2.10916	CV019842	S-adenosylmethionine decarboxylase related cluste	Unknown
13.21	11.92	11.63	13.4	12.52	12.39	13	12.14	12.16	0.001221	0.013789	1.07667	2.10916	DW002655	Sorbitol transporter [Malus domestica (Apple) (Malus sylvestris)]	Unknown
11.79	10.23	9.87	11.69	10.9	10.63	11.07	10.3	10.71	0.005179	0.025476	1.07667	2.10916	EB425538	Arabidopsis thaliana mRNA for similar to senescence-associated protein, complete cds, clone: RAFL21-57-H24 ;Arabidopsis thaliana TET7 (TETRASPANIN7) (TET7) mRNA, complete cds	KF8C.103J19F.051214T7 KF8 Nicotiana tabacum cDNA clone KF8C.103J19, mRNA sequence [EB425538]
7.46	6.51	6.59	8.48	6.94	6.52	7.14	6.55	6.6	0.006563	0.028357	1.075	2.10672	TA11974_4097	a	Unknown
11.62	10.12	10.23	11.59	10.56	10.16	11.01	10.3	10.62	0.000571	0.009909	1.075	2.10672	DW005132	Thioredoxin h-like protein [Nicotiana tabacum (Common tobacco)]	KR3B.110K15F.051111T7 KR3B Nicotiana tabacum cDNA clone KR3B.110K15, mRNA sequence [DW005132]
15.58	14.13	14.11	15.77	14.54	14.25	14.68	14.19	14.41	0.003077	0.020344	1.07167	2.10186	TA11926_4097	S-adenosylmethionine decarboxylase proenzyme (EC 4.1.1.50) (AdoMetDC) (SamDC) [Contains: S-adenosylmethionine decarboxylase alpha chain; S- adenosylmethionine decarboxylase beta chain]; n=2; Nicotiana|Rep: S-adenosylmethionine decarboxylase proen...	DCAM_NICSY (O80402) S-adenosylmethionine decarboxylase proenzyme (AdoMetDC) (SamDC) [Contains: S-adenosylmethionine decarboxylase alpha chain; S-adenosylmethionine decarboxylase beta chain] , complete [TC6636]
9.43	8.31	8.32	9.95	9.04	8.35	9.52	8.78	8.57	0.001271	0.014036	1.07167	2.10186	BP133434	Ricinus communis protein binding protein, putative, mRNA ( ubiquitin protein ligase)	Unknown
9.36	8.04	7.39	8.9	8.41	8.03	9.1	7.98	8.47	0.003478	0.021392	1.06667	2.09459	AM825285	Arabidopsis thaliana R2R3-MYB transcription factor (AtMYB111) gene, AtMYB111-GK_291D01 allele, T-DNA tagged sequence in exon 3 and partial cds 5% query coverage only	AM825285 seedling library, SL Nicotiana tabacum cDNA clone nt002032070, mRNA sequence [AM825285]
13.09	11.66	11.67	12.72	12.46	11.68	13.29	12.25	12.08	0.002623	0.018936	1.06667	2.09459	TA12995_4097	Probable phospholipid hydroperoxide glutathione peroxidase; n=1; Nicotiana sylvestris|Rep: Probable phospholipid hydroperoxide glutathione peroxidase - Nicotiana sylvestris (Wood tobacco)...	GPX4_NICSY (P30708) Probable phospholipid hydroperoxide glutathione peroxidase (PHGPx) (6P229) , complete [TC9154]
8.28	6.58	7.17	8.27	6.6	6.57	6.85	6.69	6.8	0.016563	0.043652	1.065	2.09217	AB236951	Nicotiana tabacum NtMYBJS1 mRNA for methyl jasmonate induced MYB mRNA	Nicotiana tabacum NtMYBJS1 mRNA for methyl jasmonate induced MYB-related transcription factor, complete cds [AB236951]
9	7.65	7.54	9.08	8.56	8.25	9.21	7.76	8.43	0.004884	0.024875	1.065	2.09217	EB426342	a	Unknown
8.25	7.35	6.93	8.46	7.75	7.61	8.6	7.06	7.53	0.001208	0.013769	1.065	2.09217	EB683859	GCN5-related N-acetyltransferase; n=1; Medicago truncatula|Rep: GCN5-related N-acetyltransferase - Medicago truncatula (Barrel medic)	KR3B.113L08F.060119T7 KR3B Nicotiana tabacum cDNA clone KR3B.113L08, mRNA sequence [EB683859]
13.19	12.32	11.77	13.83	13.05	12.15	13.03	12.12	12.33	0.009508	0.033364	1.06	2.08493	AF352732	Glutamate decarboxylase related cluster	Nicotiana tabacum glutamate decarboxylase isozyme 1 mRNA, complete cds [AF352732]
13.98	12.5	13.23	14	11.91	12.77	13.37	12.92	13.02	0.011383	0.036503	1.05833	2.08252	AF127239	a	Nicotiana tabacum cultivar Burley 21 arginine decarboxylase 1 (ADC1) mRNA, complete cds [AF127239]
11.11	9.34	9.35	10.02	9	10.01	10.7	9.74	9.87	0.011178	0.036216	1.05833	2.08252	EV849909	a	FSI_38 flooding-treated Nicotiana tabacum cDNA library Nicotiana tabacum cDNA, mRNA sequence [EV849909]
11.46	10.47	10.69	12.29	11.38	10.56	12.11	11.17	11.11	0.006572	0.028363	1.05667	2.08012	TA21826_4097	Putative GH3-like protein; n=2; Arabidopsis thaliana|Rep: Putative GH3-like protein - Arabidopsis thaliana (Mouse-ear cress)	Q9ZNS2_ARATH (Q9ZNS2) GH3-like protein, partial (53%) [TC8011]
10.56	8.93	8.8	10.71	9.89	9.16	9.78	9.32	9.66	0.012051	0.037588	1.05667	2.08012	EB681931	a	Unknown
10.12	9.31	8.84	10.91	10.3	9.27	10.58	9.69	9.48	0.014895	0.041506	1.055	2.07772	TA20133_4097	Similarity to receptor protein kinase; n=1; Arabidopsis thaliana|Rep: Similarity to receptor protein kinase - Arabidopsis thaliana (Mouse-ear cress)	NM_112819 protein binding {Arabidopsis thaliana} (exp=-1; wgp=0; cg=0), partial (60%) [TC10288]
8.79	7.56	6.87	8.89	7.38	7.37	7.34	7.17	7.37	0.021523	0.049149	1.05333	2.07532	TA11690_4097	SAR8.2d protein; n=1; Nicotiana tabacum|Rep: SAR8.2d protein - Nicotiana tabacum (Common tobacco)	Q40574_TOBAC (Q40574) SAR8.2d protein, complete [TC8977]
9.92	8.66	8.55	9.45	8.32	9	9.62	8.4	8.74	0.000493	0.009472	1.05167	2.07292	FG645222	a	TT-41_J16 K326 late senescent leaf library Nicotiana tabacum cDNA, mRNA sequence [FG645222]
9.57	8.28	8.22	9.72	8.64	8.51	9.12	8.5	8.36	0.000222	0.007248	1.05167	2.07292	EB450557	Lycopersicon esculentum mRNA for alternaria stem canker resistance protein, Asc-1 allele (Asc gene)	Unknown
11.78	10.48	9.83	11.9	10.74	10.48	10.84	10.19	11.02	0.015717	0.042546	1.05	2.07053	DV999498	a	KL4B.103D04F.051103T7 KL4B Nicotiana tabacum cDNA clone KL4B.103D04, mRNA sequence [DV999498]
8.75	7.7	7.7	9.08	8.32	7.95	9.17	7.92	8.12	0.00041	0.008869	1.04833	2.06814	EB441684	Lycopersicon esculentum GRAS1 (GRAS1) mRNA, complete cds	Unknown
8.19	7.03	7.14	8.55	7.13	7.24	7.81	7.17	7.13	0.000183	0.007065	1.04333	2.06098	DV160535	Receptor-like protein kinase 1 [Glycine max (Soybean)]	Unknown
10.23	9.25	8.89	10.64	9.32	9.35	9.9	9.28	9.2	0.000517	0.00956	1.04167	2.0586	CV019994	Arabidopsis thaliana SIZ1; DNA binding / SUMO ligase (SIZ1) mRNA, complete cds 18% query coverage only	Unknown
10.86	10.01	9.92	11.77	10.83	10.06	11.09	10.1	10.28	0.005894	0.026967	1.04	2.05623	AM851010	Nicotiana tabacum mRNA for putative zinc transporter (C477 gene)	Nicotiana tabacum mRNA for putative zinc transporter (C477 gene) [AM851010]
13.2	12.24	11.93	13.36	12.1	12.09	12.9	12.06	12.26	4e-05	0.005458	1.04	2.05623	EH624379	Probable ribose-5-phosphate isomerase; n=2; Arabidopsis thaliana|Rep: Probable ribose-5-phosphate isomerase - Arabidopsis thaliana (Mouse-ear cress)	CHO_SL003xl06f1.ab1 CHO_SL Nicotiana tabacum cDNA, mRNA sequence [EH624379]
13.11	11.7	11.37	12.7	11.63	12.25	12.24	11.48	11.44	0.004509	0.024137	1.03833	2.05385	EB446788	Succinate dehydrogenase subunit 3 [Nicotiana tabacum (Common tobacco)]	Q952R1_LYCES (Q952R1) Succinate dehydrogenase subunit 3, complete [TC11806]
13.4	12.28	11.86	13.86	12.73	13.15	13.34	12.04	12.92	0.015384	0.042062	1.03667	2.05148	EF532799	a	Nicotiana tabacum cultivar Xanthi catalase mRNA, partial cds [EF532799]
10.31	9.6	9.81	10.77	10.32	8.99	10.87	9.98	8.98	0.019163	0.046584	1.03667	2.05148	TA15051_4097	Repressor of jasmonate responses negatively regulated by the proteasome in an SCF(COI1) E3 ubiquitin-protein ligase complex-dependent manner. Jasmonoyl-isoleucine (JA-Ile) specifically promotes COI1-TIFY 10A/JAZ1 interaction	Unknown
7.84	6.51	6.53	7.91	6.6	6.5	7.07	6.52	6.76	0.000838	0.011727	1.03667	2.05148	EH615617	Histidine decarboxylase; n=1; Solanum lycopersicum|Rep: Histidine decarboxylase - Solanum lycopersicum (Tomato) (Lycopersicon esculentum)	EST_FLW002xm20f1.ab1 EST_FLW Nicotiana tabacum cDNA, mRNA sequence [EH615617]
9.01	7.49	7.35	8.89	7.72	8.04	8.41	7.88	7.93	0.001302	0.014073	1.035	2.04911	TA12469_4097	a	Unknown
9.98	8.95	8.43	10.31	9.08	9.32	9.54	8.77	8.91	0.00289	0.019872	1.03333	2.04675	DV157955	Expansin-like protein [Quercus robur (English oak)]	Q7XHJ2_QUERO (Q7XHJ2) Expansin-like protein (Fragment), partial (92%) [TC7041]
12.54	11.85	11.95	12.91	12.48	11.73	13.78	12.45	11.8	0.013062	0.039001	1.03333	2.04675	TA17751_4097	Development and cell death domain The DCD domain is found in plant proteins involved in development and cell death. The DCD domain is an approximately 130 amino acid long stretch that contains several mostly invariable motifs. These include a FGLP and a LFL motif at the N-terminus and a PAQV and a PLxE motif towards the C-terminus of the domain. The DCD domain is present in proteins with differen…	AY103299 AT3g27090/MOJ10_18 {Arabidopsis thaliana} (exp=-1; wgp=0; cg=0), partial (56%) [TC13676]
10.69	9.96	9.4	10.61	10.27	9.05	10.65	9.94	9.08	0.011759	0.037183	1.03333	2.04675	FG156808	Nicotiana tabacum 1-D-deoxyxylulose 5-phosphate synthase (dxs) mRNA, complete cds	AGN_RNC027xd20f1.ab1 AGN_RNC Nicotiana tabacum cDNA 5', mRNA sequence [FG156808]
14.09	13.29	12.68	14.14	13.47	12.69	13.97	13.07	13.01	0.00104	0.012842	1.03167	2.04438	TA12476_4097	a	Q9XDX0_MAGMG (Q9XDX0) Heme o synthase, partial (7%) [TC7081]
11.8	10.4	10.51	12.38	11.23	10.84	11.24	10.62	11.05	0.009143	0.032855	1.03167	2.04438	TA15556_4097	a	Unknown
9.93	8.46	8.25	9.77	9.43	8.8	9.74	8.68	9.09	0.005301	0.025736	1.02833	2.03967	EB429278	a	KL5B.011B24F.051129T7 KL5B Nicotiana tabacum cDNA clone KL5B.011B24, mRNA sequence [EB429278]
12.73	11.77	11.04	12.87	11.97	11.57	12.16	11.31	11.69	0.004107	0.023248	1.02833	2.03967	EB438701	Nicotiana tabacum GUT15 mRNA, complete cds, N.tabacum psaH gene for photosystem I psaH protein	KN6B.101H18F.051230T7 KN6B Nicotiana tabacum cDNA clone KN6B.101H18, mRNA sequence [EB438701]
11.12	9.89	10.48	11.71	10.66	10.51	11.83	10.92	10.7	0.004864	0.024801	1.02667	2.03731	BP129518	Nicotiana plumbaginifolia cDNA-AFLP fragment, clone Np443 29% query coversge	Unknown
10.69	9.46	9.29	11.12	10.33	9.57	10.27	9.48	9.88	0.007675	0.030416	1.025	2.03496	EB681090	The homeobox domain was first identified in a number of drosophila homeotic and segmentation proteins, but is now known to be well-conserved in many other animals, including vertebrates PUBMED:2568852, PUBMED:1357790, PUBMED:. Hox genes encode homeodomain-containing transcriptional regulators that operate differential genetic programs along the anterior-posterior axis of animal bodies PUBMED:1244…	KL4B.112F06F.060131T7 KL4B Nicotiana tabacum cDNA clone KL4B.112F06, mRNA sequence [EB681090]
9.76	8.59	8.63	9.57	8.37	9	9.61	8.53	8.63	0.000101	0.006306	1.02167	2.03026	FG645222	a	TT-41_J16 K326 late senescent leaf library Nicotiana tabacum cDNA, mRNA sequence [FG645222]
11.89	10.7	9.93	11.85	10.9	10.82	11.04	10.16	10.92	0.013269	0.039339	1.02167	2.03026	FG636196	a	TT-12_I01 Samsun trichome library Nicotiana tabacum cDNA, mRNA sequence [FG636196]
8.75	7.87	7.49	8.83	7.08	7.59	8.01	7.3	7.73	0.003996	0.022876	1.02	2.02792	BP132016	a	Unknown
14.93	14.14	14.21	14.85	13.6	13.93	15.15	13.9	13.97	0.000172	0.00703	1.01833	2.02558	TA22161_4097	ATP synthase subunit beta, chloroplastic Nicotiana sylvestris (Wood tobacco); Nicotiana tabacum chloroplast genome DNA	Unknown
12.93	11.95	11.71	13.48	12.64	12.15	13.1	12.13	12.34	0.002337	0.01817	1.01667	2.02324	EH618785	a	Unknown
11.95	11.1	11.27	11.92	11.68	10.63	12.58	11.42	10.71	0.008707	0.032214	1.015	2.0209	EB445549	Nicotiana tabacum NtJAZ3 mRNA for jasmonate ZIM-domain protein 3, c	Unknown
9.22	8.08	8	9.61	8.62	8.61	9.33	8.56	8.36	0.000807	0.011591	1.015	2.0209	DV157882	a	KG9B.002B23F.050720T7 KG9B Nicotiana tabacum cDNA clone KG9B.002B23, mRNA sequence [DV157882]
9.64	9.22	8.72	10.22	9.4	8.91	10.14	9.05	8.62	0.002094	0.017396	1.01333	2.01857	EB439671	Thioredoxin H; n=1; Nicotiana alata|Rep: Thioredoxin H - Nicotiana alata (Winged tobacco) (Persian tobacco)	KN6B.104C17F.060103T7 KN6B Nicotiana tabacum cDNA clone KN6B.104C17, mRNA sequence [EB439671]
10.31	8.89	8.6	10.16	8.56	9.32	9.09	8.6	9.07	0.014142	0.040548	1.01333	2.01857	FG637177	Ricinus communis nucleic acid binding protein, putative, mRNA 31 % query coverage	TT-26_D18 Samsun trichome library Nicotiana tabacum cDNA, mRNA sequence [FG637177]
10.11	9.04	9.07	10.69	10.06	9.38	10.43	9.24	9.61	0.005496	0.026174	1.01	2.01391	TA19165_4097	GRAS1; n=1; Solanum lycopersicum|Rep: GRAS1 - Solanum lycopersicum (Tomato) (Lycopersicon esculentum)	Q9LDL7_ARATH (Q9LDL7) SCARECROW gene regulator-like (Phytochrome A signal transduction 1 protein), partial (32%) [TC10564]
11.36	10.27	10.13	11.42	10.67	10.1	11.4	10.53	10.6	0.000256	0.007503	1.01	2.01391	TA18372_4097	Esterase; n=1; Capsicum chinense|Rep: Esterase - Capsicum chinense (Scotch bonnet) (Bonnet pepper)	Unknown
10.42	9.07	8.8	10.26	9.46	9.37	9.97	9.06	9.48	0.000924	0.012269	1.01	2.01391	TA19986_4097	a	Q8L5F9_CICAR (Q8L5F9) Microtubule associated protein, partial (98%) [TC12896]
13.13	11.99	11.85	13.58	12.54	11.99	12.65	11.97	12.33	0.003716	0.022068	1.00833	2.01159	DV159753	Peroxisomal acyl-CoA oxidase 1A; n=1; Solanum lycopersicum|Rep: Peroxisomal acyl-CoA oxidase 1A - Solanum lycopersicum (Tomato) (Lycopersicon esculentum)...	KP1B.101E18F.050722T7 KP1B Nicotiana tabacum cDNA clone KP1B.101E18, mRNA sequence [DV159753]
10.51	9.14	9.21	10.55	9.65	9.44	9.95	9.17	9.37	0.000643	0.010471	1.00667	2.00926	TA14464_4097	proline-rich family protein	Q940Z6_ARATH (Q940Z6) At1g12810/F13K23_4, partial (57%) [TC7279]
12.47	11.03	10.85	12.55	11.85	11.46	11.97	11.29	11.46	0.004292	0.023626	1.00667	2.00926	TA14527_4097	a	Q5M762_ARATH (Q5M762) At2g37480, partial (24%) [TC6627]
11.8	10.37	10.21	12.24	11.15	10.78	11.12	10.59	11.18	0.016309	0.043362	1.00667	2.00926	DW002434	a	KR3B.102O12F.051107T7 KR3B Nicotiana tabacum cDNA clone KR3B.102O12, mRNA sequence [DW002434]
17.37	16.52	16.18	17.63	16.72	16.45	17.52	16.72	16.41	0.000124	0.006381	1.00667	2.00926	AM803681	Triticum aestivum mitochondrial DNA	AM803681 DL, diurnal library Nicotiana tabacum cDNA clone nt005177068, mRNA sequence [AM803681]
9.83	8.44	8.18	9.61	8.86	8.68	9.23	8.41	8.74	0.001114	0.013215	1.005	2.00694	FG638864	a	TT-09_J21 Burley21 trichome library Nicotiana tabacum cDNA, mRNA sequence [FG638864]
8.09	6.64	6.69	7.97	6.61	6.6	6.91	6.69	6.69	0.004772	0.024666	1.00333	2.00463	TA19793_4097	BYJ15	O24126_TOBAC (O24126) BYJ15 (Fragment), partial (73%) [TC13158]
11.76	10.53	10.4	11.85	11.42	10.64	11.9	11.03	10.99	0.003263	0.020894	1.00167	2.00231	EB449449	Probable phospholipid hydroperoxide glutathione peroxidase; n=1; Nicotiana tabacum|Rep: Probable phospholipid hydroperoxide glutathione peroxidase - Nicotiana tabacum (Common tobacco)...	KT7C.102N18F.051216T7 KT7 Nicotiana tabacum cDNA clone KT7C.102N18, mRNA sequence [EB449449]
11.14	10.66	10.65	11.79	10.89	10.28	12.06	11.04	10.45	0.004538	0.024189	1.00167	2.00231	EH623422	Development and cell death domain	AY103299 AT3g27090/MOJ10_18 {Arabidopsis thaliana} (exp=-1; wgp=0; cg=0), partial (56%) [TC13676]
8.94	7.98	7.79	9.12	7.88	7.86	8.58	8.06	7.7	0.000113	0.006334	1.00167	2.00231	EH620366	Respiratory burst oxidase homolog; n=1; Nicotiana benthamiana|Rep: Respiratory burst oxidase homolog - Nicotiana benthamiana	CHO_SL002xf11f1.ab1 CHO_SL Nicotiana tabacum cDNA, mRNA sequence [EH620366]
8.94	7.96	7.77	9.02	7.51	7.91	8.37	7.72	7.79	0.000495	0.009472	1	2	BP535234	a	Unknown
8.07	6.74	6.83	8.39	6.88	6.76	6.95	6.71	6.9	0.010644	0.03526	1	2	EB432855	S-adenosyl-L-methionine:salicylic acid carboxyl methyltransferase-like protein [Arabidopsis thaliana (Mouse-ear cress)]	Unknown
9.04	8.64	7.76	9.38	8.61	8.02	9.22	8.27	7.98	0.002869	0.019841	1	2	EB444571	NAM / CUC2-like protein [Arabidopsis thaliana (Mouse-ear cress)]	Unknown
13.53	12.35	12.17	13.24	12.36	12.62	13.43	12.39	12.51	3.4e-05	0.005458	1	2	BP529129	a	BP529129 MAT001 Nicotiana tabacum cDNA clone BY14015, mRNA sequence [BP529129]

## Sheet: MapMan annotation
Identifier	Value	MapMan annotation
A_95_P026141	4.53333
A_95_P185277	4.38	very weakly similar to (95.1) AT1G17860 | Symbols: | trypsin and protease inhibitor family protein / Kunitz family protein | chr1:6149343-6149933 FORWARDweakly similar to ( 108) CPI8_SOLTU Cysteine protease inhibitor 8 precursor (PCPI-8) (Pcpi8) (Fragment) - Solanum tuberosum (Potato)STI Kunitz_legume STI
A_95_P157942	4.21	very weakly similar to (92.4) AT1G80110 | Symbols: ATPP2-B11 | ATPP2-B11 (ARABIDOPSIS THALIANA PHLOEM PROTEIN 2-B11); carbohydrate binding | chr1:30135466-30136767 FORWARDvery weakly similar to (97.1) loc_os02g56760 12002.m10698 protein ATPP2-B12, putative
A_95_P103092	3.68
A_95_P012686	3.6	very weakly similar to (97.1) AT1G17860 | Symbols: | trypsin and protease inhibitor family protein / Kunitz family protein | chr1:6149343-6149933 FORWARDvery weakly similar to (80.5) KTI1_SOYBN Kunitz-type trypsin inhibitor KTI1 precursor - Glycine max (Soybean)STI STI Kunitz_legume
A_95_P306943	3.28833	weakly similar to ( 125) AT1G79940 | Symbols: ATERDJ2A | ATERDJ2A; heat shock protein binding / unfolded protein binding | chr1:30070023-30073237 FORWARDweakly similar to ( 124) loc_os04g24180 12004.m101432 protein heat shock protein binding protein, putative, expressed
A_95_P029466	3.26667
A_95_P103327	3.255	STI STI
A_95_P109422	3.08833
A_95_P153367	2.96833
A_95_P032331	2.95333	highly similar to ( 671) AT2G16430 | Symbols: PAP10, ATPAP10 | PAP10 (PURPLE ACID PHOSPHATASE 10); acid phosphatase/ protein serine/threonine phosphatase | chr2:7120502-7122772 REVERSEhighly similar to ( 662) PPAF_SOYBN Purple acid phosphatase precursor (EC 3.1.3.2) (Manganese(II) purple acid phosphatase) - Glycine max (Soybean)highly similar to ( 625) loc_os01g56880 12001.m43218 protein purple a…
A_95_P109272	2.94333
A_95_P104227	2.87667	very weakly similar to (87.0) GRP1_TOBAC Glycine-rich protein precursor - Nicotiana tabacum (Common tobacco)
A_95_P185272	2.86167	very weakly similar to (95.1) SPI6_SOLTU Probable serine protease inhibitor 6 precursor (AM66) - Solanum tuberosum (Potato)STI Kunitz_legume STI
A_95_P005196	2.82167
A_95_P253064	2.81333
A_95_P163392	2.75833	weakly similar to ( 143) AT3G25400 | Symbols: | FUNCTIONS IN: molecular_function unknown; INVOLVED IN: biological_process unknown; LOCATED IN: cellular_component unknown; EXPRESSED IN: 11 plant structures; EXPRESSED DURING: 6 growth stages; CONTAINS InterPro DOMAIN/s: NTP Pyrophosphohydrolase MazG-related, RS21-C6 (InterPro:IPR011394), EAR (InterPro:IPR009039), NTP pyrophosphohydrolase MazG, puta…
A_95_P103107	2.72667
A_95_P018871	2.69	moderately similar to ( 291) AT4G26220 | Symbols: | caffeoyl-CoA 3-O-methyltransferase, putative | chr4:13284179-13285146 FORWARDmoderately similar to ( 275) CAMT_MESCR Caffeoyl-CoA O-methyltransferase (EC 2.1.1.104) (Trans-caffeoyl-CoA 3-O-methyltransferase) (CCoAMT) (CCoAOMT) - Mesembryanthemum crystallinum (Common ice plant)moderately similar to ( 270) loc_os06g06980 12006.m31989 protein caffe…
A_95_P002741	2.63
A_95_P106022	2.56833
A_95_P161687	2.54833
A_95_P196442	2.52167	moderately similar to ( 243) AT2G38750 | Symbols: ANNAT4 | ANNAT4 (ANNEXIN ARABIDOPSIS 4); calcium ion binding / calcium-dependent phospholipid binding | chr2:16196582-16198431 REVERSEweakly similar to ( 148) ANX4_FRAAN Annexin-like protein RJ4 - Fragaria ananassa (Strawberry)moderately similar to ( 225) loc_os05g31750 12005.m07409 protein annexin-like protein RJ4, putative, expressed
A_95_P158527	2.49833	weakly similar to ( 144) AT5G04800 | Symbols: | 40S ribosomal protein S17 (RPS17D) | chr5:1389217-1389642 FORWARDweakly similar to ( 139) loc_os03g01900 12003.m05734 protein 40S ribosomal protein S17, putative, expressed Ribosomal_S17e RPS17A
A_95_P216762	2.40833	highly similar to ( 603) AT3G14690 | Symbols: CYP72A15 | CYP72A15; electron carrier/ heme binding / iron ion binding / monooxygenase/ oxygen binding | chr3:4937410-4939310 FORWARDhighly similar to ( 601) C72A1_CATRO Cytochrome P450 72A1 (EC 1.3.3.9) (CYPLXXII) (Secologanin synthase) (SLS) - Catharanthus roseus (Rosy periwinkle) (Madagascar periwinkle)highly similar to ( 565) loc_os01g43710 12001.…
A_95_P027371	2.37333	highly similar to ( 698) ATCG00490 | Symbols: RBCL | large subunit of RUBISCO. Protein is tyrosine-phosphorylated and its phosphorylation state is modulated in response to ABA in Arabidopsis thaliana seeds. | chrC:54958-56397 FORWARDhighly similar to ( 731) RBL_TOBAC Ribulose bisphosphate carboxylase large chain precursor (EC 4.1.1.39) (RuBisCO large subunit) - Nicotiana tabacum (Common tobacco)h…
A_95_P090428	2.37333
A_95_P083910	2.34167	weakly similar to ( 120) AT1G68050 | Symbols: ADO3, FKF1 | FKF1 (FLAVIN-BINDING, KELCH REPEAT, F BOX 1); signal transducer/ two-component sensor/ ubiquitin-protein ligase | chr1:25508737-25510697 FORWARDweakly similar to ( 116) ADO3_ORYSA Adagio-like protein 3 - Oryza sativa (Rice)weakly similar to ( 116) loc_os11g34460 12011.m080021 protein adagio protein 1, putative, expressed
A_95_P197502	2.265	moderately similar to ( 399) AT3G45140 | Symbols: LOX2, ATLOX2 | LOX2 (LIPOXYGENASE 2); lipoxygenase | chr3:16525437-16529233 FORWARDmoderately similar to ( 392) LOX23_HORVU Lipoxygenase 2.3, chloroplast precursor (EC 1.13.11.12) (LOX2:Hv:3) - Hordeum vulgare (Barley)moderately similar to ( 395) loc_os02g10120 12002.m06309 protein lipoxygenase 2.3, chloroplast precursor, putative, expressedLipoxy…
A_95_P157947	2.245	weakly similar to ( 116) AT3G25810 | Symbols: | myrcene/ocimene synthase, putative | chr3:9430805-9433844 FORWARDTerpene_cyclase_plant_C1 Terpene_cyclase_C1
A_95_P265496	2.24	highly similar to ( 753) AT3G08860 | Symbols: | alanine--glyoxylate aminotransferase, putative / beta-alanine-pyruvate aminotransferase, putative / AGT, putative | chr3:2696754-2699087 REVERSEvery weakly similar to (84.0) GSA_CHLRE Glutamate-1-semialdehyde 2,1-aminomutase, chloroplast precursor (EC 5.4.3.8) (GSA) (Glutamate-1-semialdehyde aminotransferase) (GSA-AT) - Chlamydomonas reinhardtiihigh…
A_95_P201812	2.235	moderately similar to ( 275) AT4G26220 | Symbols: | caffeoyl-CoA 3-O-methyltransferase, putative | chr4:13284179-13285146 FORWARDmoderately similar to ( 258) CAMT_MESCR Caffeoyl-CoA O-methyltransferase (EC 2.1.1.104) (Trans-caffeoyl-CoA 3-O-methyltransferase) (CCoAMT) (CCoAOMT) - Mesembryanthemum crystallinum (Common ice plant)moderately similar to ( 254) loc_os06g06980 12006.m31989 protein caffe…
A_95_P109092	2.23333
A_95_P081365	2.215	weakly similar to ( 144) AT3G12750 | Symbols: ZIP1 | ZIP1 (ZINC TRANSPORTER 1 PRECURSOR); zinc ion transmembrane transporter | chr3:4051950-4053156 REVERSEweakly similar to ( 114) loc_os05g39560 12005.m08134 protein zinc transporter 1 precursor, putative, expressed
A_95_P156942	2.21333	weakly similar to ( 177) AT3G14690 | Symbols: CYP72A15 | CYP72A15; electron carrier/ heme binding / iron ion binding / monooxygenase/ oxygen binding | chr3:4937410-4939310 FORWARDweakly similar to ( 192) C72A1_CATRO Cytochrome P450 72A1 (EC 1.3.3.9) (CYPLXXII) (Secologanin synthase) (SLS) - Catharanthus roseus (Rosy periwinkle) (Madagascar periwinkle)weakly similar to ( 174) loc_os01g43750 12001.…
A_95_P071335	2.19	very weakly similar to (94.7) AT3G03480 | Symbols: CHAT | CHAT (acetyl CoA:(Z)-3-hexen-1-ol acetyltransferase); acetyl CoA:(Z)-3-hexen-1-ol acetyltransferase | chr3:828400-829863 REVERSEvery weakly similar to (94.7) loc_os06g49660 12006.m09490 protein taxadien-5-alpha-ol O-acetyltransferase, putative, expressed
A_95_P190962	2.18667
A_95_P042796	2.17833
A_95_P112227	2.17333	weakly similar to ( 111) AT5G54770 | Symbols: THI1, TZ, THI4 | THI1; protein homodimerization | chr5:22246634-22247891 FORWARDweakly similar to ( 129) THI4_CITSI Thiazole biosynthetic enzyme, chloroplast precursor - Citrus sinensis (Sweet orange)weakly similar to ( 114) loc_os07g34570 12007.m28985 protein thiazole biosynthetic enzyme 1-1, chloroplast precursor, putative, expressed
A_95_P014526	2.165	weakly similar to ( 179) AT5G62360 | Symbols: | invertase/pectin methylesterase inhibitor family protein | chr5:25040699-25041310 FORWARDweakly similar to ( 134) 21KD_DAUCA 21 kDa protein precursor (1.2 protein) - Daucus carota (Carrot)very weakly similar to (89.7) loc_os06g49760 12006.m09500 protein ripening-related protein, putative, expressedPMEI
A_95_P029796	2.15667	moderately similar to ( 209) AT1G05010 | Symbols: EFE, ACO4, EAT1 | EFE (ETHYLENE-FORMING ENZYME); 1-aminocyclopropane-1-carboxylate oxidase | chr1:1431419-1432695 REVERSEmoderately similar to ( 263) ACCO1_PETHY 1-aminocyclopropane-1-carboxylate oxidase 1 (EC 1.14.17.4) (ACC oxidase 1) (Ethylene-forming enzyme) (EFE) (ACCO) - Petunia hybrida (Petunia)moderately similar to ( 213) loc_os09g27820 12…
A_95_P143787	2.15167
A_95_P031196	2.13333	very weakly similar to (87.4) AT5G24470 | Symbols: APRR5, PRR5 | APRR5 (ARABIDOPSIS PSEUDO-RESPONSE REGULATOR 5); transcription regulator/ two-component response regulator | chr5:8356204-8358873 REVERSEvery weakly similar to (84.7) PRR95_ORYSA Two-component response regulator-like PRR95 (Pseudo-response regulator 95) (OsPRR95) - Oryza sativa (Rice)very weakly similar to (84.7) loc_os09g36220 1200…
A_95_P187637	2.11333	weakly similar to ( 173) AT5G62360 | Symbols: | invertase/pectin methylesterase inhibitor family protein | chr5:25040699-25041310 FORWARDweakly similar to ( 133) 21KD_DAUCA 21 kDa protein precursor (1.2 protein) - Daucus carota (Carrot)very weakly similar to (89.7) loc_os06g49760 12006.m09500 protein ripening-related protein, putative, expressedPMEI
A_95_P078815	2.09667
A_95_P200752	2.09667
A_95_P297343	2.07333	moderately similar to ( 314) AT2G38760 | Symbols: ANNAT3 | ANNAT3 (ANNEXIN ARABIDOPSIS 3); calcium ion binding / calcium-dependent phospholipid binding | chr2:16201086-16202490 FORWARDmoderately similar to ( 221) ANX4_FRAAN Annexin-like protein RJ4 - Fragaria ananassa (Strawberry)moderately similar to ( 256) loc_os05g31760 12005.m07410 protein annexin-like protein RJ4, putative, expressed
A_95_P134382	2.06167
A_95_P108587	2.06
A_95_P115322	2.05667
A_95_P034933	2.025
A_95_P157492	2.02333	weakly similar to ( 107) ACCO1_PETHY 1-aminocyclopropane-1-carboxylate oxidase 1 (EC 1.14.17.4) (ACC oxidase 1) (Ethylene-forming enzyme) (EFE) (ACCO) - Petunia hybrida (Petunia)
A_95_P114832	2.00833
A_95_P220532	2.005
A_95_P112577	2.00333
A_95_P001331	1.99667	weakly similar to ( 117) AT5G18130 | Symbols: | unknown protein | chr5:5995634-5997165 FORWARD
A_95_P102232	1.98333
A_95_P289508	1.97167
A_95_P105552	1.97
A_95_P105622	1.92833	very weakly similar to (97.8) AT1G70840 | Symbols: MLP31 | MLP31 (MLP-LIKE PROTEIN 31) | chr1:26713170-26714014 REVERSEBet_v_I
A_95_P227589	1.92333	highly similar to ( 563) AT5G26250 | Symbols: | sugar transporter, putative | chr5:9196758-9198681 FORWARDmoderately similar to ( 443) STC_RICCO Sugar carrier protein C - Ricinus communis (Castor bean)highly similar to ( 536) loc_os03g11900 12003.m06642 protein sugar transport protein 8, putative, expressed Sugar_tr xylE
A_95_P013361	1.92	weakly similar to ( 189) AT1G14870 | Symbols: | FUNCTIONS IN: molecular_function unknown; INVOLVED IN: response to oxidative stress; LOCATED IN: plasma membrane; EXPRESSED IN: callus; CONTAINS InterPro DOMAIN/s: EGF-type aspartate/asparagine hydroxylation conserved site (InterPro:IPR000152), Protein of unknown function Cys-rich (InterPro:IPR006461); BEST Arabidopsis thaliana protein match is: unk…
A_95_P088683	1.92
A_95_P002561	1.91833
A_95_P098258	1.915	very weakly similar to (80.9) AT3G51250 | Symbols: | senescence/dehydration-associated protein-related | chr3:19028227-19030442 FORWARDvery weakly similar to (81.3) loc_os06g50330 12006.m09557 protein senescence-associated protein 12, putative, expressedSenescence
A_95_P183897	1.915	weakly similar to ( 107) AT3G56240 | Symbols: CCH | CCH (COPPER CHAPERONE); copper chaperone | chr3:20863460-20864402 REVERSEweakly similar to ( 113) loc_os02g32814 12002.m08373 protein heavy metal-associated domain containing protein, expressed
A_95_P006976	1.90333	weakly similar to ( 154) AT4G17500 | Symbols: ATERF-1 | ATERF-1 (ETHYLENE RESPONSIVE ELEMENT BINDING FACTOR 1); DNA binding / transcription activator/ transcription factor | chr4:9759405-9760211 FORWARDmoderately similar to ( 323) ERF1_TOBAC Ethylene-responsive transcription factor 1 (Ethylene-responsive element-binding factor 1) (EREBP-1) (NtERF1) - Nicotiana tabacum (Common tobacco)weakly simil…
A_95_P246927	1.88667	highly similar to ( 698) ATCG00490 | Symbols: RBCL | large subunit of RUBISCO. Protein is tyrosine-phosphorylated and its phosphorylation state is modulated in response to ABA in Arabidopsis thaliana seeds. | chrC:54958-56397 FORWARDhighly similar to ( 731) RBL_TOBAC Ribulose bisphosphate carboxylase large chain precursor (EC 4.1.1.39) (RuBisCO large subunit) - Nicotiana tabacum (Common tobacco)h…
A_95_P152727	1.88167
A_95_P012936	1.85833	weakly similar to ( 187) AT1G14870 | Symbols: | FUNCTIONS IN: molecular_function unknown; INVOLVED IN: response to oxidative stress; LOCATED IN: plasma membrane; EXPRESSED IN: callus; CONTAINS InterPro DOMAIN/s: EGF-type aspartate/asparagine hydroxylation conserved site (InterPro:IPR000152), Protein of unknown function Cys-rich (InterPro:IPR006461); BEST Arabidopsis thaliana protein match is: unk…
A_95_P094448	1.85833
A_95_P152142	1.855
A_95_P139842	1.85167	weakly similar to ( 148) AT5G13800 | Symbols: | hydrolase, alpha/beta fold family protein | chr5:4452063-4454141 REVERSEweakly similar to ( 165) loc_os06g24730 12006.m31876 protein hydrolase, alpha/beta fold family protein, expressed
A_95_P247207	1.85167	nearly identical (1414) AT2G26080 | Symbols: AtGLDP2 | AtGLDP2 (Arabidopsis thaliana glycine decarboxylase P-protein 2); ATP binding / glycine dehydrogenase (decarboxylating) | chr2:11109330-11113786 REVERSEnearly identical (1510) GCSP_SOLTU Glycine dehydrogenase [decarboxylating], mitochondrial precursor (EC 1.4.4.2) (Glycine decarboxylase) (Glycine cleavage system P-protein) - Solanum tuberosum…
A_95_P158892	1.84833	weakly similar to ( 148) AT5G13800 | Symbols: | hydrolase, alpha/beta fold family protein | chr5:4452063-4454141 REVERSEweakly similar to ( 165) loc_os06g24730 12006.m31876 protein hydrolase, alpha/beta fold family protein, expressed
A_95_P123442	1.83667	moderately similar to ( 265) AT3G47340 | Symbols: ASN1, DIN6, AT-ASN1 | ASN1 (GLUTAMINE-DEPENDENT ASPARAGINE SYNTHASE 1); asparagine synthase (glutamine-hydrolyzing) | chr3:17438445-17441043 REVERSEmoderately similar to ( 278) ASNS_ASPOF Asparagine synthetase [glutamine-hydrolyzing] (EC 6.3.5.4) (AS) - Asparagus officinalis (Garden asparagus)moderately similar to ( 251) loc_os06g15420 12006.m0625…
A_95_P031906	1.83167	weakly similar to ( 158) AT4G35785 | Symbols: | nucleic acid binding / nucleotide binding | chr4:16953708-16955127 REVERSEweakly similar to ( 139) loc_os06g50890 12006.m32201 protein transformer-2 protein, putative, expressedRRM
A_95_P004020	1.83
A_95_P196247	1.83	moderately similar to ( 377) AT3G26310 | Symbols: CYP71B35 | CYP71B35; electron carrier/ heme binding / iron ion binding / monooxygenase/ oxygen binding | chr3:9641089-9642779 REVERSEmoderately similar to ( 486) C71D8_SOYBN Cytochrome P450 71D8 (EC 1.14.-.-) (P450 CP7) - Glycine max (Soybean)moderately similar to ( 444) loc_os09g10340 12009.m04299 protein cytochrome P450 71D7, putative, expressed…
A_95_P223472	1.83	highly similar to ( 563) AT5G26250 | Symbols: | sugar transporter, putative | chr5:9196758-9198681 FORWARDmoderately similar to ( 443) STC_RICCO Sugar carrier protein C - Ricinus communis (Castor bean)highly similar to ( 536) loc_os03g11900 12003.m06642 protein sugar transport protein 8, putative, expressed Sugar_tr xylE
A_95_P190912	1.82167	weakly similar to ( 162) AT2G02710 | Symbols: PLP, PLPB | PLPB (PAS/LOV PROTEIN B); signal transducer/ two-component sensor | chr2:758812-760608 REVERSEweakly similar to ( 119) loc_os01g09120 12001.m43411 protein signal transducer/ two-component sensor molecule, putative, expressed
A_95_P150967	1.81333	weakly similar to ( 133) AT3G45140 | Symbols: LOX2, ATLOX2 | LOX2 (LIPOXYGENASE 2); lipoxygenase | chr3:16525437-16529233 FORWARDweakly similar to ( 137) LOX23_HORVU Lipoxygenase 2.3, chloroplast precursor (EC 1.13.11.12) (LOX2:Hv:3) - Hordeum vulgare (Barley)weakly similar to ( 143) loc_os02g10120 12002.m06309 protein lipoxygenase 2.3, chloroplast precursor, putative, expressedLipoxygenase
A_95_P156352	1.80833	very weakly similar to (82.4) AT2G24210 | Symbols: TPS10 | TPS10 (terpene synthase 10); (E)-beta-ocimene synthase/ myrcene synthase | chr2:10294330-10297401 FORWARDTerpene_cyclase_plant_C1
A_95_P299383	1.78
A_95_P181847	1.77667	moderately similar to ( 449) AT2G37170 | Symbols: PIP2B, PIP2;2 | PIP2B (PLASMA MEMBRANE INTRINSIC PROTEIN 2); water channel | chr2:15613624-15614791 REVERSEmoderately similar to ( 443) PIP22_ORYSA Probable aquaporin PIP2.2 (Plasma membrane intrinsic protein 2.2) (OsPIP2.2) - Oryza sativa (Rice)moderately similar to ( 443) loc_os02g41860 12002.m33784 protein aquaporin PIP2.2, putative, expressed …
A_95_P006051	1.765
A_95_P210862	1.76167
A_95_P216092	1.755	highly similar to ( 608) AT2G29630 | Symbols: THIC | THIC (ThiaminC); ADP-ribose pyrophosphohydrolase/ catalytic/ iron-sulfur cluster binding | chr2:12667395-12669569 FORWARDhighly similar to ( 599) loc_os03g47610 12003.m101437 protein thiamine biosynthesis protein thiC, putative, expressedPRK09284 ThiC ThiC
A_95_P020291	1.75333
A_95_P195572	1.75167	weakly similar to ( 154) AT4G17500 | Symbols: ATERF-1 | ATERF-1 (ETHYLENE RESPONSIVE ELEMENT BINDING FACTOR 1); DNA binding / transcription activator/ transcription factor | chr4:9759405-9760211 FORWARDmoderately similar to ( 340) ERF1_TOBAC Ethylene-responsive transcription factor 1 (Ethylene-responsive element-binding factor 1) (EREBP-1) (NtERF1) - Nicotiana tabacum (Common tobacco)weakly simil…
A_95_P028656	1.74333	weakly similar to ( 133) AT3G45140 | Symbols: LOX2, ATLOX2 | LOX2 (LIPOXYGENASE 2); lipoxygenase | chr3:16525437-16529233 FORWARDweakly similar to ( 137) LOX23_HORVU Lipoxygenase 2.3, chloroplast precursor (EC 1.13.11.12) (LOX2:Hv:3) - Hordeum vulgare (Barley)weakly similar to ( 143) loc_os02g10120 12002.m06309 protein lipoxygenase 2.3, chloroplast precursor, putative, expressedLipoxygenase
A_95_P024651	1.74167
A_95_P159202	1.74167
A_95_P297578	1.73667	highly similar to ( 550) AT1G17420 | Symbols: LOX3 | LOX3; electron carrier/ iron ion binding / lipoxygenase/ metal ion binding / oxidoreductase, acting on single donors with incorporation of molecular oxygen, incorporation of two atoms of oxygen | chr1:5977512-5981384 FORWARDhighly similar to ( 508) LOX5_ORYSA Putative lipoxygenase 5 (EC 1.13.11.12) - Oryza sativa (Rice)highly similar to ( 507) …
A_95_P212597	1.735	weakly similar to ( 112) TRA1_MAIZE Putative AC transposase (ORFA) - Zea mays (Maize)weakly similar to ( 155) loc_os06g14730 12006.m06188 protein transposon protein, putative, unclassified
A_95_P303953	1.72833	highly similar to ( 701) AT2G21770 | Symbols: CESA9, CESA09 | CESA9 (CELLULOSE SYNTHASE A9); cellulose synthase/ transferase, transferring glycosyl groups | chr2:9284837-9289495 FORWARDhighly similar to ( 641) loc_os07g14850 12007.m05929 protein CESA6 - cellulose synthase, expressedCellulose_synt
A_95_P016146	1.72333	moderately similar to ( 327) AT2G22570 | Symbols: ATNIC1, NIC1 | NIC1 (NICOTINAMIDASE 1); catalytic/ nicotinamidase | chr2:9590021-9590846 REVERSEmoderately similar to ( 291) loc_os02g39400 12002.m09028 protein isochorismatase hydrolase, putative, expressedcysteine_hydrolases
A_95_P107994	1.715	weakly similar to ( 180) AT5G22980 | Symbols: scpl47 | scpl47 (serine carboxypeptidase-like 47); serine-type carboxypeptidase | chr5:7688084-7690481 FORWARDweakly similar to ( 186) CBP3_HORVU Serine carboxypeptidase 3 precursor (EC 3.4.16.5) (Serine carboxypeptidase III) (CP-MIII) - Hordeum vulgare (Barley)weakly similar to ( 182) loc_os02g02320 12002.m05581 protein serine carboxypeptidase 3 prec…
A_95_P005381	1.7
A_95_P211242	1.69833	weakly similar to ( 121) AT5G18280 | Symbols: ATAPY2, APY2 | ATAPY2 (ARABIDOPSIS THALIANA APYRASE 2); ATPase/ nucleotide diphosphatase | chr5:6050799-6054875 REVERSEmoderately similar to ( 225) APY_SOLTU Apyrase precursor (EC 3.6.1.5) (ATP-diphosphatase) (Adenosine diphosphatase) (ADPase) (ATP-diphosphohydrolase) - Solanum tuberosum (Potato)weakly similar to ( 123) loc_os03g21120 12003.m07519 pro…
A_95_P118182	1.69167
A_95_P110367	1.69
A_95_P289068	1.68833	highly similar to ( 608) AT2G29630 | Symbols: THIC | THIC (ThiaminC); ADP-ribose pyrophosphohydrolase/ catalytic/ iron-sulfur cluster binding | chr2:12667395-12669569 FORWARDhighly similar to ( 599) loc_os03g47610 12003.m101437 protein thiamine biosynthesis protein thiC, putative, expressedPRK09284 ThiC ThiC
A_95_P258956	1.685
A_95_P191097	1.68167
A_95_P001666	1.67333	weakly similar to ( 128) loc_os03g15920 12003.m35599 protein expressed protein
A_95_P221817	1.665	weakly similar to ( 117) AT1G19670 | Symbols: ATCLH1, CORI1, ATHCOR1 | ATCLH1 (ARABIDOPSIS THALIANA CORONATINE-INDUCED PROTEIN 1); chlorophyllase | chr1:6803796-6804923 REVERSEweakly similar to ( 103) CLH1_CITSI Chlorophyllase-1, chloroplast precursor (EC 3.1.1.14) (Chlorophyll-chlorophyllido hydrolase 1) (Chlase 1) - Citrus sinensis (Sweet orange)very weakly similar to (86.3) loc_os10g28370 1201…
A_95_P028776	1.66333
A_95_P133032	1.65667	weakly similar to ( 144) AT4G10490 | Symbols: | oxidoreductase, 2OG-Fe(II) oxygenase family protein | chr4:6483900-6485179 FORWARDweakly similar to ( 113) FL3H_DIACA Naringenin,2-oxoglutarate 3-dioxygenase (EC 1.14.11.9) (Flavonone-3-hydroxylase) (F3H) (FHT) - Dianthus caryophyllus (Carnation) (Clove pink)weakly similar to ( 141) loc_os08g44590 12008.m08432 protein gibberellin 20 oxidase 2, putat…
A_95_P179192	1.64333	moderately similar to ( 234) AT4G27450 | Symbols: | unknown protein | chr4:13727665-13728683 REVERSEmoderately similar to ( 299) TSJT1_TOBAC Stem-specific protein TSJT1 - Nicotiana tabacum (Common tobacco)moderately similar to ( 204) loc_os03g53270 12003.m35408 protein stem-specific protein TSJT1, putative, expressedWali7 Gn_AT_II
A_95_P106502	1.63667
A_95_P157907	1.635
A_95_P201882	1.62833
A_95_P273761	1.62833	weakly similar to ( 153) AT2G02710 | Symbols: PLP, PLPB | PLPB (PAS/LOV PROTEIN B); signal transducer/ two-component sensor | chr2:758812-760608 REVERSEweakly similar to ( 122) loc_os01g09120 12001.m43411 protein signal transducer/ two-component sensor molecule, putative, expressed
A_95_P103362	1.62667
A_95_P220427	1.62333
A_95_P001706	1.62167	weakly similar to ( 131) AT4G27740 | Symbols: | FUNCTIONS IN: molecular_function unknown; INVOLVED IN: biological_process unknown; LOCATED IN: cellular_component unknown; CONTAINS InterPro DOMAIN/s: Yippee-like protein (InterPro:IPR004910); BEST Arabidopsis thaliana protein match is: unknown protein (TAIR:AT4G27745.1); Has 684 Blast hits to 682 proteins in 148 species: Archae - 0; Bacteria - 0; M…
A_95_P259086	1.62167
A_95_P000630	1.61
A_95_P200822	1.61	moderately similar to ( 327) AT2G22570 | Symbols: ATNIC1, NIC1 | NIC1 (NICOTINAMIDASE 1); catalytic/ nicotinamidase | chr2:9590021-9590846 REVERSEmoderately similar to ( 291) loc_os02g39400 12002.m09028 protein isochorismatase hydrolase, putative, expressedcysteine_hydrolases
A_95_P224867	1.59833	moderately similar to ( 387) AT1G75380 | Symbols: | wound-responsive protein-related | chr1:28281789-28283631 REVERSEmoderately similar to ( 363) loc_os08g26870 12008.m080140 protein wound responsive protein, putative, expressed
A_95_P207287	1.595	moderately similar to ( 441) AT1G10760 | Symbols: SEX1, SOP1, SOP, GWD1, GWD | SEX1 (STARCH EXCESS 1); alpha-glucan, water dikinase | chr1:3581210-3590043 REVERSEhighly similar to ( 507) GWD1_SOLTU Alpha-glucan water dikinase, chloroplast precursor (EC 2.7.9.4) (EC 2.7.13.3) (Starch-related R1 protein) - Solanum tuberosum (Potato)moderately similar to ( 456) loc_os06g30310 12006.m07575 protein al…
A_95_P124057	1.59333	moderately similar to ( 274) AT2G39980 | Symbols: | transferase family protein | chr2:16688437-16689885 REVERSEmoderately similar to ( 220) loc_os01g63480 12001.m12464 protein AER, putative, expressedTransferase
A_95_P012251	1.57667	moderately similar to ( 313) AT4G04020 | Symbols: FIB | FIB (FIBRILLIN); structural molecule | chr4:1932161-1933546 FORWARDmoderately similar to ( 407) LIPC_SOLTU Light-induced protein, chloroplast precursor (Chloroplastic drought-induced stress protein CDSP-34) - Solanum tuberosum (Potato)moderately similar to ( 296) loc_os09g04790 12009.m03848 protein plastid-lipid-associated protein 2, chlorop…
A_95_P312233	1.56667	moderately similar to ( 477) AT5G19760 | Symbols: | dicarboxylate/tricarboxylate carrier (DTC) | chr5:6679591-6681845 REVERSEmoderately similar to ( 476) loc_os05g11780 12005.m05647 protein mitochondrial 2-oxoglutarate/malate carrier protein, putative, expressed
A_95_P187812	1.555
A_95_P000606	1.54
A_95_P286728	1.54	moderately similar to ( 211) AT2G25490 | Symbols: EBF1, FBL6 | EBF1 (EIN3-BINDING F BOX PROTEIN 1); protein binding / ubiquitin-protein ligase | chr2:10848018-10850275 REVERSEweakly similar to ( 187) loc_os02g10700 12002.m06368 protein EIN3-binding F-box protein 2, putative, expressed
A_95_P164287	1.535
A_95_P163902	1.50667
A_95_P190187	1.50667	moderately similar to ( 218) AT3G50830 | Symbols: COR413-PM2, ATCOR413-PM2 | COR413-PM2 (COLD-REGULATED 413-PLASMA MEMBRANE 2) | chr3:18894109-18895355 REVERSEmoderately similar to ( 207) loc_os03g55850 12003.m10496 protein cold acclimation protein COR413-PM1, putative, expressedWCOR413
A_95_P199417	1.50167	moderately similar to ( 359) AT3G01500 | Symbols: CA1 | CA1 (CARBONIC ANHYDRASE 1); carbonate dehydratase/ zinc ion binding | chr3:195173-197873 REVERSEmoderately similar to ( 394) CAHC_TOBAC Carbonic anhydrase, chloroplast precursor (EC 4.2.1.1) (Carbonate dehydratase) - Nicotiana tabacum (Common tobacco)moderately similar to ( 243) loc_os01g45274 12001.m150428 protein carbonic anhydrase, chloro…
A_95_P301143	1.50167
A_95_P006536	1.49167
A_95_P012326	1.48833	weakly similar to ( 109) AT4G23160 | Symbols: | protein kinase family protein | chr4:12129485-12134086 FORWARDweakly similar to ( 113) loc_os08g13860 12008.m05511 protein retrotransposon protein, putative, Ty1-copia subclass, expressed
A_95_P287493	1.48667
A_95_P163312	1.48667	moderately similar to ( 303) AT1G78380 | Symbols: ATGSTU19, GST8 | ATGSTU19 (GLUTATHIONE S-TRANSFERASE TAU 19); glutathione binding / glutathione transferase | chr1:29486659-29487819 REVERSEmoderately similar to ( 326) GSTX4_TOBAC Probable glutathione S-transferase (EC 2.5.1.18) (Auxin-induced protein PCNT107) - Nicotiana tabacum (Common tobacco)moderately similar to ( 250) loc_os09g20220 12009.m…
A_95_P002381	1.48333	weakly similar to ( 145) AT4G37070 | Symbols: PLP1, PLA IVA | patatin, putative | chr4:17465167-17467058 REVERSEweakly similar to ( 157) PAT5_SOLTU Patatin T5 precursor (Potato tuber protein) - Solanum tuberosum (Potato)weakly similar to ( 142) loc_os09g28770 12009.m06028 protein patatin class 1 precursor, putative, expressedPatatin
A_95_P158342	1.48167
A_95_P268546	1.475	weakly similar to ( 153) AT5G04290 | Symbols: KTF1 | KTF1 (KOW DOMAIN-CONTAINING TRANSCRIPTION FACTOR 1); nucleotide binding | chr5:1196069-1202653 FORWARDvery weakly similar to (90.1) loc_os05g43060 12005.m08436 protein NOWA1 protein, putative, expressed
A_95_P109977	1.47167	moderately similar to ( 324) AT1G75270 | Symbols: DHAR2 | DHAR2 (DEHYDROASCORBATE REDUCTASE 2); glutathione binding / glutathione dehydrogenase (ascorbate) | chr1:28250255-28251237 REVERSEmoderately similar to ( 305) loc_os05g02530 12005.m04789 protein chloride intracellular channel 6, putative, expressed GST_C_DHAR
A_95_P132827	1.47167
A_95_P247352	1.47167	moderately similar to ( 402) AT4G28940 | Symbols: | catalytic | chr4:14274414-14276920 FORWARDweakly similar to ( 119) BSPA_POPDE Bark storage protein A precursor - Populus deltoides (Poplar)moderately similar to ( 365) loc_os01g12940 12001.m07907 protein vegetative storage protein PNI288, putative
A_95_P011136	1.47	moderately similar to ( 328) AT4G01470 | Symbols: GAMMA-TIP3, TIP1;3 | TIP1;3 (TONOPLAST INTRINSIC PROTEIN 1;3); urea transmembrane transporter/ water channel | chr4:625092-625850 REVERSEmoderately similar to ( 317) TIP12_ORYSA Probable aquaporin TIP1.2 (Tonoplast intrinsic protein 1.2) (OsTIP1.2) - Oryza sativa (Rice)moderately similar to ( 317) loc_os01g74450 12001.m13470 protein aquaporin TIP1…
A_95_P030891	1.47	moderately similar to ( 283) AT5G01750 | Symbols: | unknown protein | chr5:290034-291109 FORWARDmoderately similar to ( 233) loc_os07g12730 12007.m05725 protein expressed proteinDUF567
A_95_P293653	1.46833
A_95_P295973	1.46667	weakly similar to ( 199) AT5G16970 | Symbols: AT-AER | AT-AER (alkenal reductase); 2-alkenal reductase | chr5:5576291-5578001 REVERSEmoderately similar to ( 203) loc_os12g12560 12012.m05229 protein NADP-dependent oxidoreductase P2, putative, expressed COG2130 Qor
A_95_P137007	1.46
A_95_P286468	1.45833	highly similar to ( 546) AT4G15530 | Symbols: PPDK | PPDK (pyruvate orthophosphate dikinase); kinase/ pyruvate, phosphate dikinase | chr4:8864828-8870748 REVERSEhighly similar to ( 572) PPDK_FLAPR Pyruvate, phosphate dikinase, chloroplast precursor (EC 2.7.9.1) (Pyruvate, orthophosphate dikinase) - Flaveria pringleihighly similar to ( 563) loc_os03g31750 12003.m35287 protein pyruvate, phosphate d…
A_95_P179112	1.455	weakly similar to ( 154) AT2G40140 | Symbols: CZF1, ZFAR1, SZF2, ATSZF2 | CZF1; transcription factor | chr2:16772537-16774330 FORWARDvery weakly similar to (95.9) loc_os07g38090 12007.m28994 protein nucleic acid binding protein, putative, expressed
A_95_P200827	1.44667	moderately similar to ( 317) AT2G22570 | Symbols: ATNIC1, NIC1 | NIC1 (NICOTINAMIDASE 1); catalytic/ nicotinamidase | chr2:9590021-9590846 REVERSEmoderately similar to ( 283) loc_os02g39400 12002.m09028 protein isochorismatase hydrolase, putative, expressedcysteine_hydrolases
A_95_P109322	1.44333
A_95_P144607	1.44167
A_95_P210372	1.44167
A_95_P185302	1.44167	moderately similar to ( 375) AT5G22250 | Symbols: | CCR4-NOT transcription complex protein, putative | chr5:7365605-7366441 REVERSEmoderately similar to ( 282) loc_os02g55300 12002.m10556 protein CCR4-NOT transcription complex subunit 7, putative, expressed CAF1 POP2
A_95_P239254	1.44	highly similar to ( 734) AT2G19860 | Symbols: ATHXK2, HXK2 | HXK2 (HEXOKINASE 2); ATP binding / fructokinase/ glucokinase/ hexokinase | chr2:8571949-8573762 FORWARDhighly similar to ( 716) HXK1_SPIOL Hexokinase-1 (EC 2.7.1.1) (SoHxK1) - Spinacia oleracea (Spinach)highly similar to ( 669) loc_os05g45590 12005.m08684 protein hexokinase-2, putative, expressed COG5026 Hexokinase_2 Hexokinase_1
A_95_P015871	1.43833	weakly similar to ( 181) AT1G07400 | Symbols: | 17.8 kDa class I heat shock protein (HSP17.8-CI) | chr1:2275148-2275621 FORWARDweakly similar to ( 200) HSP13_SOYBN 17.5 kDa class I heat shock protein (HSP 17.5-M) - Glycine max (Soybean)weakly similar to ( 155) loc_os01g04380 12001.m07073 protein 16.9 kDa class I heat shock protein 2, putative, expressed HSP20 alpha-crystallin-Hsps IbpA
A_95_P287373	1.43833	weakly similar to ( 157) AT5G13720 | Symbols: | LOCATED IN: chloroplast, chloroplast inner membrane, chloroplast envelope; EXPRESSED IN: 21 plant structures; EXPRESSED DURING: 13 growth stages; CONTAINS InterPro DOMAIN/s: Uncharacterised conserved protein UCP022348 (InterPro:IPR016804), Uncharacterised protein family UPF0114 (InterPro:IPR005134); BEST Arabidopsis thaliana protein match is: unknow…
A_95_P157867	1.42833	weakly similar to ( 180) AT1G75270 | Symbols: DHAR2 | DHAR2 (DEHYDROASCORBATE REDUCTASE 2); glutathione binding / glutathione dehydrogenase (ascorbate) | chr1:28250255-28251237 REVERSEweakly similar to ( 177) loc_os05g02530 12005.m04789 protein chloride intracellular channel 6, putative, expressed GST_C_DHAR
A_95_P194347	1.425	moderately similar to ( 226) AT4G05150 | Symbols: | octicosapeptide/Phox/Bem1p (PB1) domain-containing protein | chr4:2660339-2662675 FORWARDweakly similar to ( 126) loc_os07g37040 12007.m07954 protein octicosapeptide/Phox/Bem1p, putative, expressed
A_95_P036603	1.42333	weakly similar to ( 121) AT5G23240 | Symbols: | DNAJ heat shock N-terminal domain-containing protein | chr5:7826857-7828534 REVERSEvery weakly similar to (95.5) loc_os04g57880 12004.m10672 protein dnaJ domain containing protein, expressed
A_95_P196452	1.42333	weakly similar to ( 109) AT4G23160 | Symbols: | protein kinase family protein | chr4:12129485-12134086 FORWARDweakly similar to ( 113) loc_os08g13860 12008.m05511 protein retrotransposon protein, putative, Ty1-copia subclass, expressed
A_95_P111567	1.42
A_95_P150422	1.42
A_95_P164622	1.41833	moderately similar to ( 247) AT4G17900 | Symbols: | zinc-binding family protein | chr4:9946813-9947697 FORWARDmoderately similar to ( 229) loc_os04g50120 12004.m09944 protein expressed proteinPLATZ
A_95_P274858	1.41833	moderately similar to ( 282) AT5G53500 | Symbols: | WD-40 repeat family protein | chr5:21726167-21728524 REVERSEmoderately similar to ( 251) loc_os04g48010 12004.m35427 protein signal transducer, putative, expressed
A_95_P295758	1.41167	weakly similar to ( 157) AT5G13720 | Symbols: | LOCATED IN: chloroplast, chloroplast inner membrane, chloroplast envelope; EXPRESSED IN: 21 plant structures; EXPRESSED DURING: 13 growth stages; CONTAINS InterPro DOMAIN/s: Uncharacterised conserved protein UCP022348 (InterPro:IPR016804), Uncharacterised protein family UPF0114 (InterPro:IPR005134); BEST Arabidopsis thaliana protein match is: unknow…
A_95_P160067	1.41	moderately similar to ( 279) AT2G33150 | Symbols: PKT3, PED1, KAT2 | PKT3 (PEROXISOMAL 3-KETOACYL-COA THIOLASE 3); acetyl-CoA C-acyltransferase | chr2:14047814-14050983 REVERSEmoderately similar to ( 263) loc_os10g31950 12010.m06045 protein 3-ketoacyl-CoA thiolase 2, peroxisomal precursor, putative, expressed thiolase PRK07661 Thiolase_C PRK06845 PRK09052 PRK07108 PRK08234 fadA PRK06205 PRK08242 …
A_95_P031291	1.40833	weakly similar to ( 157) AT5G13720 | Symbols: | LOCATED IN: chloroplast, chloroplast inner membrane, chloroplast envelope; EXPRESSED IN: 21 plant structures; EXPRESSED DURING: 13 growth stages; CONTAINS InterPro DOMAIN/s: Uncharacterised conserved protein UCP022348 (InterPro:IPR016804), Uncharacterised protein family UPF0114 (InterPro:IPR005134); BEST Arabidopsis thaliana protein match is: unknow…
A_95_P000696	1.405
A_95_P147742	1.405
A_95_P032091	1.40167
A_95_P083335	1.40167	very weakly similar to (94.4) AT5G13720 | Symbols: | LOCATED IN: chloroplast, chloroplast inner membrane, chloroplast envelope; EXPRESSED IN: 21 plant structures; EXPRESSED DURING: 13 growth stages; CONTAINS InterPro DOMAIN/s: Uncharacterised conserved protein UCP022348 (InterPro:IPR016804), Uncharacterised protein family UPF0114 (InterPro:IPR005134); BEST Arabidopsis thaliana protein match is: u…
A_95_P179237	1.39833	highly similar to ( 526) AT5G48930 | Symbols: HCT | HCT (HYDROXYCINNAMOYL-COA SHIKIMATE/QUINATE HYDROXYCINNAMOYL TRANSFERASE); quinate O-hydroxycinnamoyltransferase/ shikimate O-hydroxycinnamoyltransferase/ transferase | chr5:19836654-19838092 REVERSEmoderately similar to ( 333) HCBT2_DIACA Anthranilate N-benzoyltransferase protein 2 (EC 2.3.1.144) (Anthranilate N-hydroxycinnamoyl/benzoyltransfer…
A_95_P160802	1.395	weakly similar to ( 165) AT5G01750 | Symbols: | unknown protein | chr5:290034-291109 FORWARDweakly similar to ( 132) loc_os07g12730 12007.m05725 protein expressed proteinDUF567
A_95_P308223	1.395
A_95_P163447	1.39333
A_95_P183872	1.39333	moderately similar to ( 433) AT5G16440 | Symbols: IPP1 | IPP1 (ISOPENTENYL DIPHOSPHATE ISOMERASE 1); isopentenyl-diphosphate delta-isomerase | chr5:5371765-5373575 FORWARDmoderately similar to ( 426) loc_os07g36190 12007.m07872 protein isopentenyl-diphosphate delta-isomerase II, putative, expressed IPP_Isomerase Idi PRK03759
A_95_P301838	1.39333
A_95_P113327	1.39167
A_95_P125007	1.39167
A_95_P259291	1.38833	moderately similar to ( 305) AT2G45550 | Symbols: CYP76C4 | CYP76C4; electron carrier/ heme binding / iron ion binding / monooxygenase/ oxygen binding | chr2:18773541-18775654 REVERSEmoderately similar to ( 248) C76A2_SOLME Cytochrome P450 76A2 (EC 1.14.-.-) (CYPLXXVIA2) (P-450EG7) - Solanum melongena (Eggplant) (Aubergine)moderately similar to ( 268) loc_os03g14400 12003.m06880 protein cytochrom…
A_95_P112802	1.38667	weakly similar to ( 186) AT1G08380 | Symbols: PSAO | PSAO (photosystem I subunit O) | chr1:2641004-2641739 REVERSEweakly similar to ( 150) loc_os04g33830 12004.m08478 protein 16kDa membrane protein, putative, expressed
A_95_P028416	1.37667	weakly similar to ( 187) AT1G14870 | Symbols: | FUNCTIONS IN: molecular_function unknown; INVOLVED IN: response to oxidative stress; LOCATED IN: plasma membrane; EXPRESSED IN: callus; CONTAINS InterPro DOMAIN/s: EGF-type aspartate/asparagine hydroxylation conserved site (InterPro:IPR000152), Protein of unknown function Cys-rich (InterPro:IPR006461); BEST Arabidopsis thaliana protein match is: unk…
A_95_P107497	1.375
A_95_P179392	1.375	moderately similar to ( 324) AT1G75270 | Symbols: DHAR2 | DHAR2 (DEHYDROASCORBATE REDUCTASE 2); glutathione binding / glutathione dehydrogenase (ascorbate) | chr1:28250255-28251237 REVERSEmoderately similar to ( 305) loc_os05g02530 12005.m04789 protein chloride intracellular channel 6, putative, expressed GST_C_DHAR
A_95_P302198	1.37
A_95_P022991	1.36833	weakly similar to ( 158) AT3G15840 | Symbols: PIFI | PIFI (post-illumination chlorophyll fluorescence increase) | chr3:5356782-5358070 REVERSEweakly similar to ( 135) loc_os03g38950 12003.m35300 protein expressed protein
A_95_P001321	1.36667	very weakly similar to (81.3) CATA1_TOBAC Catalase isozyme 1 (EC 1.11.1.6) (Salicylic acid-binding protein) (SABP) - Nicotiana tabacum (Common tobacco)
A_95_P230939	1.36333	moderately similar to ( 321) AT3G22400 | Symbols: LOX5 | LOX5; electron carrier/ iron ion binding / lipoxygenase/ metal ion binding / oxidoreductase, acting on single donors with incorporation of molecular oxygen, incorporation of two atoms of oxygen | chr3:7927011-7931167 FORWARDmoderately similar to ( 388) LOX1_SOLTU Lipoxygenase 1 (EC 1.13.11.12) - Solanum tuberosum (Potato)moderately similar …
A_95_P140482	1.36
A_95_P104767	1.35833	weakly similar to ( 136) AT1G75270 | Symbols: DHAR2 | DHAR2 (DEHYDROASCORBATE REDUCTASE 2); glutathione binding / glutathione dehydrogenase (ascorbate) | chr1:28250255-28251237 REVERSEweakly similar to ( 118) loc_os05g02530 12005.m04789 protein chloride intracellular channel 6, putative, expressed
A_95_P201617	1.35833	very weakly similar to (85.1) AT2G15760 | Symbols: | calmodulin-binding protein | chr2:6865807-6866754 REVERSE
A_95_P007551	1.355	moderately similar to ( 468) AT1G05010 | Symbols: EFE, ACO4, EAT1 | EFE (ETHYLENE-FORMING ENZYME); 1-aminocyclopropane-1-carboxylate oxidase | chr1:1431419-1432695 REVERSEhighly similar to ( 570) ACCO3_PETHY 1-aminocyclopropane-1-carboxylate oxidase 3 (EC 1.14.17.4) (ACC oxidase 3) (Ethylene-forming enzyme) (EFE) - Petunia hybrida (Petunia)moderately similar to ( 419) loc_os02g53180 12002.m33892 …
A_95_P021251	1.35333
A_95_P303808	1.34833	highly similar to ( 701) AT2G21770 | Symbols: CESA9, CESA09 | CESA9 (CELLULOSE SYNTHASE A9); cellulose synthase/ transferase, transferring glycosyl groups | chr2:9284837-9289495 FORWARDhighly similar to ( 641) loc_os07g14850 12007.m05929 protein CESA6 - cellulose synthase, expressedCellulose_synt
A_95_P008951	1.345	moderately similar to ( 400) AT1G19660 | Symbols: | wound-responsive family protein | chr1:6800361-6802240 REVERSEmoderately similar to ( 351) loc_os08g26870 12008.m080140 protein wound responsive protein, putative, expressed
A_95_P154087	1.345	very weakly similar to (95.9) ZRP4_MAIZE O-methyltransferase ZRP4 (EC 2.1.1.-) (OMT) - Zea mays (Maize)weakly similar to ( 115) loc_os08g35310 12008.m07520 protein isoflavone-7-O-methytransferase 9, putative Methyltransf_2
A_95_P251817	1.34333	highly similar to ( 862) AT4G03560 | Symbols: ATTPC1, TPC1, ATCCH1, FOU2 | ATTPC1 (TWO-PORE CHANNEL 1); calcium channel/ voltage-gated calcium channel | chr4:1580253-1585691 FORWARDhighly similar to ( 754) TPC1_ORYSA Probable voltage-dependent calcium channel protein TPC1 (Probable voltage-gated calcium channel) (Two-pore calcium channel protein) - Oryza sativa (Rice)highly similar to ( 754) loc_…
A_95_P208727	1.34	moderately similar to ( 223) AT4G14430 | Symbols: IBR10, ATECI2, ECI2, ECHIB, PEC12 | IBR10 (INDOLE-3-BUTYRIC ACID RESPONSE 10); catalytic/ dodecenoyl-CoA delta-isomerase | chr4:8304910-8305632 REVERSEweakly similar to ( 157) loc_os05g45300 12005.m08655 protein carnitine racemase/ catalytic, putative, expressedCaiD
A_95_P136712	1.33833
A_95_P150912	1.33833
A_95_P177572	1.33	weakly similar to ( 184) AT1G07400 | Symbols: | 17.8 kDa class I heat shock protein (HSP17.8-CI) | chr1:2275148-2275621 FORWARDmoderately similar to ( 203) HSP11_SOYBN 17.3 kDa class I heat shock protein (HSP 17.3) - Glycine max (Soybean)weakly similar to ( 160) loc_os01g04380 12001.m07073 protein 16.9 kDa class I heat shock protein 2, putative, expressed HSP20 alpha-crystallin-Hsps IbpA
A_95_P002946	1.32833
A_95_P117462	1.32833	moderately similar to ( 319) AT1G75270 | Symbols: DHAR2 | DHAR2 (DEHYDROASCORBATE REDUCTASE 2); glutathione binding / glutathione dehydrogenase (ascorbate) | chr1:28250255-28251237 REVERSEmoderately similar to ( 304) loc_os05g02530 12005.m04789 protein chloride intracellular channel 6, putative, expressed GST_C_DHAR Gst
A_95_P156082	1.32667	weakly similar to ( 126) AT1G79450 | Symbols: ALIS5 | ALIS5 (ALA-Interacting Subunit 5) | chr1:29888665-29889904 FORWARDweakly similar to ( 119) loc_os06g45430 12006.m09071 protein cell division control protein 50, putative, expressed
A_95_P227134	1.325
A_95_P125202	1.32333
A_95_P116722	1.32167	moderately similar to ( 410) AT2G39210 | Symbols: | nodulin family protein | chr2:16366287-16368231 REVERSEmoderately similar to ( 347) loc_os12g44070 12012.m08178 protein nitrate and chloride transporter, putative, expressedNodulin-like
A_95_P163707	1.32
A_95_P260091	1.32	weakly similar to ( 128) AT3G13060 | Symbols: ECT5 | ECT5; FUNCTIONS IN: molecular_function unknown; INVOLVED IN: biological_process unknown; LOCATED IN: cellular_component unknown; EXPRESSED IN: 24 plant structures; EXPRESSED DURING: 15 growth stages; CONTAINS InterPro DOMAIN/s: YT521-B-like protein (InterPro:IPR007275); BEST Arabidopsis thaliana protein match is: ECT2; protein binding (TAIR:AT3…
A_95_P204477	1.31833
A_95_P160477	1.31333
A_95_P000691	1.30833
A_95_P194037	1.30833	moderately similar to ( 357) AT4G22920 | Symbols: ATNYE1, NYE1 | NYE1 (NON-YELLOWING 1) | chr4:12016776-12017969 REVERSEmoderately similar to ( 318) loc_os09g36200 12009.m06569 protein senescence-inducible chloroplast stay-green protein 1, putative, expressed
A_95_P227954	1.30667	moderately similar to ( 468) AT1G05010 | Symbols: EFE, ACO4, EAT1 | EFE (ETHYLENE-FORMING ENZYME); 1-aminocyclopropane-1-carboxylate oxidase | chr1:1431419-1432695 REVERSEhighly similar to ( 570) ACCO3_PETHY 1-aminocyclopropane-1-carboxylate oxidase 3 (EC 1.14.17.4) (ACC oxidase 3) (Ethylene-forming enzyme) (EFE) - Petunia hybrida (Petunia)moderately similar to ( 419) loc_os02g53180 12002.m33892 …
A_95_P263376	1.305	moderately similar to ( 263) AT2G19940 | Symbols: | N-acetyl-gamma-glutamyl-phosphate reductase/ NAD or NADH binding / binding / catalytic/ oxidoreductase, acting on the aldehyde or oxo group of donors, NAD or NADP as acceptor / protein dimerization | chr2:8613168-8615649 FORWARDmoderately similar to ( 267) ARGC_ORYSA Probable N-acetyl-gamma-glutamyl-phosphate reductase, chloroplast precursor (EC…
A_95_P065730	1.30333	weakly similar to ( 108) AT5G45110 | Symbols: NPR3 | NPR3 (NPR1-LIKE PROTEIN 3); protein binding | chr5:18229319-18231334 FORWARDweakly similar to ( 102) loc_os01g56200 12001.m150728 protein regulatory protein NPR1, putative, expressed
A_95_P012341	1.29833	moderately similar to ( 309) AT1G47128 | Symbols: RD21, RD21A | RD21 (responsive to dehydration 21); cysteine-type endopeptidase/ cysteine-type peptidase | chr1:17283139-17285609 REVERSEmoderately similar to ( 319) ORYA_ORYSA Oryzain alpha chain precursor (EC 3.4.22.-) - Oryza sativa (Rice)moderately similar to ( 306) loc_os04g55650 12004.m78923 protein cysteine proteinase RD21a precursor, putati…
A_95_P135507	1.29833	weakly similar to ( 199) AT5G16970 | Symbols: AT-AER | AT-AER (alkenal reductase); 2-alkenal reductase | chr5:5576291-5578001 REVERSEmoderately similar to ( 203) loc_os12g12560 12012.m05229 protein NADP-dependent oxidoreductase P2, putative, expressed COG2130 Qor
A_95_P117147	1.29667
A_95_P157842	1.29667
A_95_P210982	1.295	moderately similar to ( 383) AT4G17530 | Symbols: RAB1C, ATRAB1C, ATRABD2C | ATRAB1C; GTP binding | chr4:9773721-9775424 REVERSEmoderately similar to ( 385) YPTM2_MAIZE GTP-binding protein YPTM2 - Zea mays (Maize)moderately similar to ( 390) loc_os01g08450 12001.m07470 protein GTP-binding protein YPTM2, putative, expressed Rab1_Ypt1 Rab8_Rab10_Rab13_like RAB Ras Rab Rab35 Rab11_like RabA_like Rab…
A_95_P013126	1.29333	moderately similar to ( 498) AT1G47128 | Symbols: RD21, RD21A | RD21 (responsive to dehydration 21); cysteine-type endopeptidase/ cysteine-type peptidase | chr1:17283139-17285609 REVERSEhighly similar to ( 511) ORYA_ORYSA Oryzain alpha chain precursor (EC 3.4.22.-) - Oryza sativa (Rice)moderately similar to ( 451) loc_os04g57440 12004.m101443 protein cysteine protease 1 precursor, putative, expre…
A_95_P114797	1.29333	weakly similar to ( 117) AT3G45010 | Symbols: scpl48 | scpl48 (serine carboxypeptidase-like 48); serine-type carboxypeptidase | chr3:16466328-16468845 FORWARDweakly similar to ( 115) CBPX_PEA Serine carboxypeptidase-like (EC 3.4.16.-) (Fragment) - Pisum sativum (Garden pea)weakly similar to ( 113) loc_os02g02320 12002.m05581 protein serine carboxypeptidase 3 precursor, putative, expressedPeptidas…
A_95_P286013	1.29333	moderately similar to ( 290) AT1G48830 | Symbols: | 40S ribosomal protein S7 (RPS7A) | chr1:18059854-18060935 REVERSEmoderately similar to ( 289) RS7_SECCE 40S ribosomal protein S7 - Secale cereale (Rye)moderately similar to ( 296) loc_os03g18580 12003.m07280 protein 40S ribosomal protein S7, putative, expressed Ribosomal_S7e
A_95_P176372	1.29167	moderately similar to ( 424) AT2G07698 | Symbols: | ATP synthase alpha chain, mitochondrial, putative | chr2:3361474-3364028 FORWARDmoderately similar to ( 438) ATPAM_NICPL ATP synthase subunit alpha, mitochondrial (EC 3.6.3.14) - Nicotiana plumbaginifolia (Leadwort-leaved tobacco)moderately similar to ( 400) loc_osm1g00580 11706.m00050 protein ATP synthase F0 subunit 1 PRK09281 AtpA atpA F1_ATPa…
A_95_P105687	1.29167
A_95_P105387	1.29
A_95_P005201	1.28667
A_95_P072990	1.28667	weakly similar to ( 176) AT1G29880 | Symbols: | glycyl-tRNA synthetase / glycine--tRNA ligase | chr1:10459662-10462781 REVERSEweakly similar to ( 182) loc_os04g32650 12004.m08363 protein glycyl-tRNA synthetase 1, mitochondrial precursor, putative, expressed GlyRS_anticodon GRS1 PRK04173
A_95_P206117	1.28333	moderately similar to ( 312) AT1G22340 | Symbols: AtUGT85A7 | AtUGT85A7 (UDP-glucosyl transferase 85A7); UDP-glycosyltransferase/ glucuronosyltransferase/ transferase, transferring glycosyl groups | chr1:7890464-7892090 REVERSEweakly similar to ( 152) UFOG_SOLME Anthocyanidin 3-O-glucosyltransferase (EC 2.4.1.115) (Flavonol 3-O-glucosyltransferase) (UDP-glucose flavonoid 3-O-glucosyltransferase) …
A_95_P105032	1.28167	weakly similar to ( 102) AT3G50830 | Symbols: COR413-PM2, ATCOR413-PM2 | COR413-PM2 (COLD-REGULATED 413-PLASMA MEMBRANE 2) | chr3:18894109-18895355 REVERSEvery weakly similar to (85.1) loc_os03g55850 12003.m10496 protein cold acclimation protein COR413-PM1, putative, expressedWCOR413
A_95_P199267	1.28167	weakly similar to ( 181) AT5G62360 | Symbols: | invertase/pectin methylesterase inhibitor family protein | chr5:25040699-25041310 FORWARDweakly similar to ( 142) 21KD_DAUCA 21 kDa protein precursor (1.2 protein) - Daucus carota (Carrot)very weakly similar to ( 100) loc_os06g49760 12006.m09500 protein ripening-related protein, putative, expressedPMEI
A_95_P207067	1.28167	moderately similar to ( 473) AT2G26870 | Symbols: | phosphoesterase family protein | chr2:11457117-11459355 REVERSEmoderately similar to ( 476) loc_os01g72520 12001.m13287 protein hydrolase, acting on ester bonds, putative, expressedPhosphoesterase
A_95_P209492	1.28167
A_95_P002476	1.27667
A_95_P205397	1.27667	moderately similar to ( 233) AT4G17900 | Symbols: | zinc-binding family protein | chr4:9946813-9947697 FORWARDweakly similar to ( 200) loc_os02g46610 12002.m09698 protein expressed proteinPLATZ
A_95_P150087	1.27333
A_95_P243327	1.27167	moderately similar to ( 346) AT1G04940 | Symbols: TIC20 | TIC20 (TRANSLOCON AT THE INNER ENVELOPE MEMBRANE OF CHLOROPLASTS 20) | chr1:1399588-1400616 FORWARDweakly similar to ( 175) loc_os07g38110 12007.m28995 protein tic20-like protein, putative, expressedTic20
A_95_P010371	1.27	moderately similar to ( 324) AT1G75270 | Symbols: DHAR2 | DHAR2 (DEHYDROASCORBATE REDUCTASE 2); glutathione binding / glutathione dehydrogenase (ascorbate) | chr1:28250255-28251237 REVERSEmoderately similar to ( 305) loc_os05g02530 12005.m04789 protein chloride intracellular channel 6, putative, expressed GST_C_DHAR
A_95_P162522	1.27	moderately similar to ( 210) AT5G01750 | Symbols: | unknown protein | chr5:290034-291109 FORWARDweakly similar to ( 178) loc_os07g12730 12007.m05725 protein expressed proteinDUF567
A_95_P136032	1.26833	moderately similar to ( 311) AT4G21570 | Symbols: | unknown protein | chr4:11471126-11472269 REVERSEmoderately similar to ( 320) loc_os07g32230 12007.m29186 protein MAPK activating protein, putative, expressed DUF300
A_95_P245112	1.265	moderately similar to ( 353) AT5G37540 | Symbols: | aspartyl protease family protein | chr5:14912862-14914190 FORWARDweakly similar to ( 145) loc_os03g16500 12003.m35155 protein PCS1, putative, expressed
A_95_P009051	1.26333
A_95_P128052	1.25833	weakly similar to ( 128) AT3G13060 | Symbols: ECT5 | ECT5; FUNCTIONS IN: molecular_function unknown; INVOLVED IN: biological_process unknown; LOCATED IN: cellular_component unknown; EXPRESSED IN: 24 plant structures; EXPRESSED DURING: 15 growth stages; CONTAINS InterPro DOMAIN/s: YT521-B-like protein (InterPro:IPR007275); BEST Arabidopsis thaliana protein match is: ECT2; protein binding (TAIR:AT3…
A_95_P010851	1.25667
A_95_P261711	1.25667	moderately similar to ( 397) AT1G09870 | Symbols: | histidine acid phosphatase family protein | chr1:3205817-3208444 FORWARDmoderately similar to ( 363) loc_os03g60370 12003.m10927 protein acid phosphatase, putative, expressed
A_95_P187237	1.25667	moderately similar to ( 402) AT4G28940 | Symbols: | catalytic | chr4:14274414-14276920 FORWARDweakly similar to ( 119) BSPA_POPDE Bark storage protein A precursor - Populus deltoides (Poplar)moderately similar to ( 365) loc_os01g12940 12001.m07907 protein vegetative storage protein PNI288, putative
A_95_P257981	1.25333
A_95_P297978	1.25333	moderately similar to ( 352) AT1G27150 | Symbols: | binding | chr1:9429177-9432068 FORWARDmoderately similar to ( 283) loc_os03g48380 12003.m09847 protein expressed protein
A_95_P136947	1.25	very weakly similar to ( 100) AT5G03140 | Symbols: | lectin protein kinase family protein | chr5:737750-739885 REVERSEvery weakly similar to (91.3) loc_os06g17490 12006.m06461 protein protein kinase, putative, expressedLectin_legB
A_95_P072660	1.245	weakly similar to ( 169) AT1G66180 | Symbols: | aspartyl protease family protein | chr1:24647221-24648513 FORWARD
A_95_P150552	1.245
A_95_P195497	1.245	moderately similar to ( 353) AT5G37540 | Symbols: | aspartyl protease family protein | chr5:14912862-14914190 FORWARDweakly similar to ( 145) loc_os03g16500 12003.m35155 protein PCS1, putative, expressed
A_95_P010511	1.24333	moderately similar to ( 230) AT1G80840 | Symbols: WRKY40, ATWRKY40 | WRKY40; transcription factor | chr1:30383834-30385356 FORWARDweakly similar to ( 187) loc_os09g25060 12009.m05659 protein OsWRKY76 - Superfamily of rice TFs having WRKY and zinc finger domains, expressedWRKY
A_95_P102502	1.24333
A_95_P109722	1.24333
A_95_P206662	1.24333	moderately similar to ( 260) AT1G32640 | Symbols: ATMYC2, RD22BP1, JAI1, JIN1, MYC2, ZBF1 | MYC2; DNA binding / transcription activator/ transcription factor | chr1:11799042-11800913 REVERSEmoderately similar to ( 233) loc_os10g42430 12010.m06996 protein transcription factor MYC7E, putative, expressed
A_95_P147867	1.23667	highly similar to ( 927) AT2G07698 | Symbols: | ATP synthase alpha chain, mitochondrial, putative | chr2:3361474-3364028 FORWARDhighly similar to ( 963) ATPAM_NICPL ATP synthase subunit alpha, mitochondrial (EC 3.6.3.14) - Nicotiana plumbaginifolia (Leadwort-leaved tobacco)highly similar to ( 928) loc_osm1g00580 11706.m00050 protein ATP synthase F0 subunit 1 PRK09281 AtpA atpA F1_ATPase_alpha PRK…
A_95_P027912	1.23333
A_95_P163907	1.23167
A_95_P254419	1.22833	moderately similar to ( 227) AT1G71100 | Symbols: RSW10 | RSW10 (RADIAL SWELLING 10); ribose-5-phosphate isomerase | chr1:26814726-26815529 FORWARDweakly similar to ( 190) loc_os07g08030 12007.m05261 protein ribose-5-phosphate isomerase, putative, expressed RPI_A PRK00702 RpiA Rib_5-P_isom_A
A_95_P104802	1.22667
A_95_P112402	1.22667
A_95_P210297	1.225	highly similar to ( 610) AT4G09740 | Symbols: AtGH9B14 | AtGH9B14 (Arabidopsis thaliana glycosyl hydrolase 9B14); catalytic/ hydrolase, hydrolyzing O-glycosyl compounds | chr4:6142706-6145003 REVERSEhighly similar to ( 638) GUN_PHAVU Endoglucanase precursor (EC 3.2.1.4) (Endo-1,4-beta-glucanase) (Abscission cellulase) - Phaseolus vulgaris (Kidney bean) (French bean)highly similar to ( 558) loc_os…
A_95_P311148	1.225	moderately similar to ( 477) AT5G19760 | Symbols: | dicarboxylate/tricarboxylate carrier (DTC) | chr5:6679591-6681845 REVERSEmoderately similar to ( 476) loc_os05g11780 12005.m05647 protein mitochondrial 2-oxoglutarate/malate carrier protein, putative, expressed
A_95_P143882	1.22167	moderately similar to ( 397) AT1G42540 | Symbols: ATGLR3.3, GLR3.3 | ATGLR3.3; intracellular ligand-gated ion channel | chr1:15973489-15976703 FORWARDmoderately similar to ( 335) GLR31_ORYSA Glutamate receptor 3.1 precursor (Ligand-gated ion channel 3.1) - Oryza sativa (Rice)moderately similar to ( 335) loc_os04g49570 12004.m101438 protein glutamate receptor 3.3 precursor, putative, expressed Lig…
A_95_P113527	1.22	very weakly similar to (80.1) DEF2_CAPAN Defensin J1-2 precursor - Capsicum annuum (Bell pepper)
A_95_P126587	1.22	moderately similar to ( 357) AT4G22920 | Symbols: ATNYE1, NYE1 | NYE1 (NON-YELLOWING 1) | chr4:12016776-12017969 REVERSEmoderately similar to ( 318) loc_os09g36200 12009.m06569 protein senescence-inducible chloroplast stay-green protein 1, putative, expressed
A_95_P179857	1.22
A_95_P146837	1.21667	moderately similar to ( 270) AT2G32400 | Symbols: GLR5, GLR3.7, ATGLR3.7 | GLR5 (GLUTAMATE RECEPTOR 5); intracellular ligand-gated ion channel | chr2:13752665-13756233 REVERSEmoderately similar to ( 235) GLR31_ORYSA Glutamate receptor 3.1 precursor (Ligand-gated ion channel 3.1) - Oryza sativa (Rice)moderately similar to ( 235) loc_os04g49570 12004.m101438 protein glutamate receptor 3.3 precursor…
A_95_P204957	1.21667
A_95_P286568	1.21667	moderately similar to ( 228) AT3G28630 | Symbols: | FUNCTIONS IN: molecular_function unknown; INVOLVED IN: biological_process unknown; EXPRESSED IN: leaf whorl, male gametophyte, flower, pollen tube; EXPRESSED DURING: L mature pollen stage, M germinated pollen stage, 4 anthesis; CONTAINS InterPro DOMAIN/s: Protein of unknown function DUF569 (InterPro:IPR007679), Actin_cross-linking (InterPro:IPR0…
A_95_P009486	1.215	weakly similar to ( 110) AT2G17740 | Symbols: | DC1 domain-containing protein | chr2:7707082-7707828 REVERSE
A_95_P159077	1.215	weakly similar to ( 159) AT4G32260 | Symbols: | ATP synthase family | chr4:15573859-15574586 REVERSEweakly similar to ( 177) ATPX_SPIOL ATP synthase B' chain, chloroplast precursor (EC 3.6.3.14) (Subunit II) - Spinacia oleracea (Spinach)weakly similar to ( 150) loc_os03g17070 12003.m07139 protein ATP synthase B chain, chloroplast precursor, putative, expressedPRK07353 atpG ATP-synt_B
A_95_P187322	1.21333
A_95_P152547	1.21167	weakly similar to ( 103) AT3G61630 | Symbols: CRF6 | CRF6 (CYTOKININ RESPONSE FACTOR 6); DNA binding / transcription factor | chr3:22805274-22806221 FORWARDvery weakly similar to (90.9) ERF4_NICSY Ethylene-responsive transcription factor 4 (Ethylene-responsive element-binding factor 4 homolog) (EREBP-3) (NsERF3) - Nicotiana sylvestris (Wood tobacco)very weakly similar to (95.9) loc_os01g46870 120…
A_95_P250517	1.20833	moderately similar to ( 213) AT1G52910 | Symbols: | unknown protein | chr1:19708114-19709128 FORWARDweakly similar to ( 195) loc_os07g27810 12007.m07055 protein fiber protein Fb34, putative, expressedDUF1218
A_95_P014126	1.20667	moderately similar to ( 246) AT3G25780 | Symbols: AOC3 | AOC3 (ALLENE OXIDE CYCLASE 3); allene-oxide cyclase | chr3:9409362-9410409 FORWARDmoderately similar to ( 269) loc_os03g32314 12003.m08473 protein allene oxide cyclase 4, chloroplast precursor, putative, expressedAllene_ox_cyc
A_95_P000651	1.205
A_95_P211967	1.205
A_95_P043736	1.20333
A_95_P048261	1.20333	weakly similar to ( 131) AT1G78290 | Symbols: | serine/threonine protein kinase, putative | chr1:29457457-29458909 REVERSEweakly similar to ( 129) SAPK1_ORYSA Serine/threonine-protein kinase SAPK1 (EC 2.7.11.1) (Osmotic stress/abscisic acid-activated protein kinase 1) - Oryza sativa (Rice)weakly similar to ( 129) loc_os03g27280 12003.m08055 protein serine/threonine-protein kinase SAPK1, putative,…
A_95_P256454	1.20333
A_95_P284928	1.20167
A_95_P163892	1.2	moderately similar to ( 209) AT5G01750 | Symbols: | unknown protein | chr5:290034-291109 FORWARDweakly similar to ( 176) loc_os07g12730 12007.m05725 protein expressed proteinDUF567
A_95_P058771	1.19833
A_95_P021861	1.195	weakly similar to ( 111) AT3G17860 | Symbols: TIFY6B | JAZ3 (JASMONATE-ZIM-DOMAIN PROTEIN 3) | chr3:6121143-6122691 FORWARDvery weakly similar to (86.3) loc_os09g23660 12009.m22234 protein ZIM motif family protein, expressed
A_95_P295908	1.195	moderately similar to ( 402) AT2G37460 | Symbols: | nodulin MtN21 family protein | chr2:15726667-15729010 REVERSEmoderately similar to ( 313) loc_os10g14920 12010.m21851 protein nodulin-like protein, putative, expressed
A_95_P106042	1.19333
A_95_P131822	1.19333
A_95_P245427	1.19167	highly similar to ( 536) AT1G02305 | Symbols: | cathepsin B-like cysteine protease, putative | chr1:455816-457974 FORWARDweakly similar to ( 117) ALEU_HORVU Thiol protease aleurain precursor (EC 3.4.22.16) - Hordeum vulgare (Barley)highly similar to ( 503) loc_os05g24550 12005.m083685 protein cathepsin B-like cysteine proteinase 3 precursor, putative, expressed Peptidase_C1A_CathepsinB Peptidase_…
A_95_P218922	1.19
A_95_P249212	1.19
A_95_P114562	1.18833
A_95_P113852	1.18667	weakly similar to ( 166) AT3G16720 | Symbols: ATL2 | ATL2; protein binding / zinc ion binding | chr3:5692880-5693794 FORWARDvery weakly similar to (88.2) EL5_ORYSA E3 ubiquitin-protein ligase EL5 (EC 6.3.2.-) - Oryza sativa (Rice)very weakly similar to (88.2) loc_os02g35329 12002.m08621 protein zinc finger, C3HC4 type family protein, expressed
A_95_P104317	1.18333
A_95_P266471	1.18333
A_95_P102522	1.18
A_95_P019226	1.175	weakly similar to ( 155) AT4G31700 | Symbols: RPS6 | RPS6 (RIBOSOMAL PROTEIN S6); structural constituent of ribosome | chr4:15346306-15347075 REVERSEweakly similar to ( 154) RS6_ASPOF 40S ribosomal protein S6 - Asparagus officinalis (Garden asparagus)weakly similar to ( 154) loc_os03g27260 12003.m08053 protein 40S ribosomal protein S6, putative, expressed
A_95_P149392	1.175
A_95_P292133	1.175	weakly similar to ( 181) AT3G53490 | Symbols: | unknown protein | chr3:19832666-19834024 FORWARDweakly similar to ( 198) loc_os03g17440 12003.m07171 protein expressed protein
A_95_P001896	1.17	very weakly similar to (88.6) AT2G36760 | Symbols: UGT73C2 | UGT73C2 (UDP-glucosyl transferase 73C2); UDP-glycosyltransferase/ transferase, transferring glycosyl groups / transferase, transferring hexosyl groups | chr2:15413042-15414532 REVERSE
A_95_P030161	1.17
A_95_P063390	1.17
A_95_P106102	1.17
A_95_P114147	1.17	weakly similar to ( 133) AT4G27745 | Symbols: | FUNCTIONS IN: molecular_function unknown; INVOLVED IN: biological_process unknown; LOCATED IN: cellular_component unknown; CONTAINS InterPro DOMAIN/s: Yippee-like protein (InterPro:IPR004910); BEST Arabidopsis thaliana protein match is: yippee family protein (TAIR:AT5G53940.1); Has 697 Blast hits to 697 proteins in 149 species: Archae - 0; Bacteria …
A_95_P196532	1.16833	highly similar to ( 565) AT2G33150 | Symbols: PKT3, PED1, KAT2 | PKT3 (PEROXISOMAL 3-KETOACYL-COA THIOLASE 3); acetyl-CoA C-acyltransferase | chr2:14047814-14050983 REVERSEhighly similar to ( 549) loc_os10g31950 12010.m06045 protein 3-ketoacyl-CoA thiolase 2, peroxisomal precursor, putative, expressed thiolase PRK07661 PRK09052 PRK06845 PRK09051 PRK07108 fadA PRK06445 PRK05790 PRK06205 PRK07025 P…
A_95_P002771	1.16667
A_95_P234579	1.16667	weakly similar to ( 104) AT2G20260 | Symbols: PSAE-2 | PSAE-2 (photosystem I subunit E-2); catalytic | chr2:8736780-8737644 FORWARDweakly similar to ( 161) PSAEB_NICSY Photosystem I reaction center subunit IV B, chloroplast precursor (PSI-E B) [Contains: Photosystem I reaction center subunit IV B isoform 2] - Nicotiana sylvestris (Wood tobacco)very weakly similar to (99.8) loc_os07g25430 12007.m2…
A_95_P109997	1.16333
A_95_P114652	1.16167	weakly similar to ( 185) AT3G21510 | Symbols: AHP1 | AHP1 (HISTIDINE-CONTAINING PHOSPHOTRANSMITTER 1); histidine phosphotransfer kinase | chr3:7578432-7579537 REVERSEweakly similar to ( 123) HP1_ORYSA Histidine-containing phosphotransfer protein 1 (OsHP1) - Oryza sativa (Rice)weakly similar to ( 137) loc_os05g44570 12005.m64253 protein histidine-containing phosphotransfer protein 4, putative, exp…
A_95_P007456	1.16	highly similar to ( 734) AT2G19860 | Symbols: ATHXK2, HXK2 | HXK2 (HEXOKINASE 2); ATP binding / fructokinase/ glucokinase/ hexokinase | chr2:8571949-8573762 FORWARDhighly similar to ( 716) HXK1_SPIOL Hexokinase-1 (EC 2.7.1.1) (SoHxK1) - Spinacia oleracea (Spinach)highly similar to ( 669) loc_os05g45590 12005.m08684 protein hexokinase-2, putative, expressed COG5026 Hexokinase_2 Hexokinase_1
A_95_P025451	1.16	highly similar to ( 927) AT2G07698 | Symbols: | ATP synthase alpha chain, mitochondrial, putative | chr2:3361474-3364028 FORWARDhighly similar to ( 963) ATPAM_NICPL ATP synthase subunit alpha, mitochondrial (EC 3.6.3.14) - Nicotiana plumbaginifolia (Leadwort-leaved tobacco)highly similar to ( 928) loc_osm1g00580 11706.m00050 protein ATP synthase F0 subunit 1 PRK09281 AtpA atpA F1_ATPase_alpha PRK…
A_95_P113567	1.16	weakly similar to ( 114) AT2G45180 | Symbols: | protease inhibitor/seed storage/lipid transfer protein (LTP) family protein | chr2:18626377-18626781 FORWARDweakly similar to ( 102) 14KD_DAUCA 14 kDa proline-rich protein DC2.15 precursor - Daucus carota (Carrot)weakly similar to ( 102) loc_os03g01320 12003.m34972 protein NT16 polypeptide, putative, expressedHPS_like
A_95_P222807	1.16	weakly similar to ( 127) AT3G10985 | Symbols: SAG20, WI12, ATWI-12 | SAG20 (SENESCENCE ASSOCIATED GENE 20) | chr3:3442776-3443108 FORWARDweakly similar to ( 167) WUN1_SOLTU Wound-induced protein 1 - Solanum tuberosum (Potato)weakly similar to ( 121) loc_os05g27580 12005.m07046 protein wound-induced protein WI12 containing proteinWI12
A_95_P106987	1.15667
A_95_P136462	1.15667	moderately similar to ( 283) AT3G51895 | Symbols: SULTR3;1, AST12 | SULTR3;1 (SULFATE TRANSPORTER 3;1); secondary active sulfate transmembrane transporter/ sulfate transmembrane transporter/ transporter | chr3:19251503-19255677 REVERSEmoderately similar to ( 259) loc_os03g06520 12003.m06170 protein sulfate transporter 3.1, putative, expressed SUL1 Sulfate_transp
A_95_P247912	1.15667	moderately similar to ( 484) AT4G13010 | Symbols: | oxidoreductase, zinc-binding dehydrogenase family protein | chr4:7600682-7602567 FORWARDmoderately similar to ( 460) QORH_SPIOL Chloroplastic quinone-oxidoreductase homolog (EC 1.-.-.-) (ceQORH) - Spinacia oleracea (Spinach)moderately similar to ( 379) loc_os04g30420 12004.m08147 protein chloroplastic quinone-oxidoreductase, putative, expressed …
A_95_P199562	1.155	weakly similar to ( 195) AT3G23410 | Symbols: | alcohol oxidase-related | chr3:8382860-8386024 FORWARDweakly similar to ( 187) loc_os02g40840 12002.m09169 protein oxidoreductase, putative, expressed
A_95_P307658	1.155	weakly similar to ( 176) AT1G21320 | Symbols: | nucleic acid binding / nucleotide binding | chr1:7462834-7466164 REVERSEweakly similar to ( 128) loc_os08g43360 12008.m080227 protein nucleic acid binding protein, putative, expressed
A_95_P201952	1.15333	moderately similar to ( 283) AT5G01750 | Symbols: | unknown protein | chr5:290034-291109 FORWARDmoderately similar to ( 233) loc_os07g12730 12007.m05725 protein expressed proteinDUF567
A_95_P158137	1.15167
A_95_P208797	1.15
A_95_P271886	1.15	weakly similar to ( 199) AT4G16520 | Symbols: ATG8F | ATG8F (autophagy 8f); microtubule binding | chr4:9306882-9308113 REVERSEweakly similar to ( 186) loc_os08g09240 12008.m26825 protein autophagy-related protein 8 precursor, putative, expressed GABARAP MAP1_LC3
A_95_P228419	1.14667	weakly similar to ( 127) AT3G10985 | Symbols: SAG20, WI12, ATWI-12 | SAG20 (SENESCENCE ASSOCIATED GENE 20) | chr3:3442776-3443108 FORWARDweakly similar to ( 167) WUN1_SOLTU Wound-induced protein 1 - Solanum tuberosum (Potato)weakly similar to ( 121) loc_os05g27580 12005.m07046 protein wound-induced protein WI12 containing proteinWI12
A_95_P099993	1.14667	weakly similar to ( 149) AT2G13650 | Symbols: GONST1 | GONST1 (Golgi Nucleotide Sugar Transporter 1); GDP-mannose transmembrane transporter/ nucleotide-sugar transmembrane transporter | chr2:5687985-5690303 REVERSEweakly similar to ( 157) loc_os08g01610 12008.m04309 protein GDP-mannose transporter, putative, expressed
A_95_P122492	1.145	moderately similar to ( 361) AT5G51070 | Symbols: ERD1, CLPD | ERD1 (EARLY RESPONSIVE TO DEHYDRATION 1); ATP binding / ATPase/ nucleoside-triphosphatase/ nucleotide binding / protein binding | chr5:20764479-20768481 FORWARDmoderately similar to ( 270) CLPC_PEA ATP-dependent Clp protease ATP-binding subunit clpC homolog, chloroplast precursor - Pisum sativum (Garden pea)moderately similar to ( 337…
A_95_P263256	1.145
A_95_P015116	1.14333	moderately similar to ( 412) AT2G06050 | Symbols: OPR3 | OPR3 (OPDA-REDUCTASE 3); 12-oxophytodienoate reductase | chr2:2359240-2361971 REVERSEmoderately similar to ( 410) loc_os08g35740 12008.m080177 protein 12-oxophytodienoate reductase 3, putative, expressed OYE_like_FMN NemA PRK10605 Oxidored_FMN OYE_like_FMN_family OYE_YqiM_FMN OYE_like_5_FMN OYE_like_3_FMN OYE_like_4_FMN OYE_like_2_FMN PRK08…
A_95_P030531	1.14167
A_95_P007101	1.14	nearly identical (1251) AT1G68990 | Symbols: | DNA-directed RNA polymerase, mitochondrial (RPOMT) | chr1:25935499-25940755 REVERSEnearly identical (1934) RPO1B_TOBAC DNA-directed RNA polymerase 1B, mitochondrial precursor (EC 2.7.7.6) (T7 bacteriophage-type single subunit RNA polymerase 1B) (NictaRpoT1-tom) - Nicotiana tabacum (Common tobacco)nearly identical (1356) loc_os09g07120 12009.m21969 pr…
A_95_P308613	1.13667
A_95_P016206	1.135	highly similar to ( 536) AT1G02305 | Symbols: | cathepsin B-like cysteine protease, putative | chr1:455816-457974 FORWARDweakly similar to ( 117) ALEU_HORVU Thiol protease aleurain precursor (EC 3.4.22.16) - Hordeum vulgare (Barley)highly similar to ( 503) loc_os05g24550 12005.m083685 protein cathepsin B-like cysteine proteinase 3 precursor, putative, expressed Peptidase_C1A_CathepsinB Peptidase_…
A_95_P035973	1.135
A_95_P087258	1.13333	weakly similar to ( 190) AT4G21190 | Symbols: emb1417 | emb1417 (embryo defective 1417) | chr4:11292493-11293763 REVERSEweakly similar to ( 155) loc_os01g55290 12001.m11688 protein EMB1417, putative, expressed
A_95_P055681	1.13
A_95_P085350	1.12667	weakly similar to ( 179) AT1G12600 | Symbols: | FUNCTIONS IN: molecular_function unknown; INVOLVED IN: biological_process unknown; LOCATED IN: cellular_component unknown; EXPRESSED IN: leaf whorl, petal, male gametophyte, flower, pollen tube; EXPRESSED DURING: L mature pollen stage, 4 anthesis, petal differentiation and expansion stage; CONTAINS InterPro DOMAIN/s: UAA transporter (InterPro:IPR013…
A_95_P143472	1.12667	weakly similar to ( 189) AT1G11170 | Symbols: | unknown protein | chr1:3741724-3743828 FORWARDweakly similar to ( 192) loc_os06g51520 12006.m32215 protein lysine ketoglutarate reductase trans-splicing related 1, putative, expressedDUF707
A_95_P022406	1.125	very weakly similar to (91.7) AT1G19180 | Symbols: TIFY10A | JAZ1 (JASMONATE-ZIM-DOMAIN PROTEIN 1); protein binding | chr1:6622708-6623271 FORWARDvery weakly similar to (92.4) loc_os07g42370 12007.m29261 protein pnFL-2, putative, expressed
A_95_P113822	1.125
A_95_P105342	1.12333	weakly similar to ( 112) AT4G35090 | Symbols: CAT2 | CAT2 (CATALASE 2); catalase | chr4:16701105-16703215 REVERSEweakly similar to ( 130) CATA1_TOBAC Catalase isozyme 1 (EC 1.11.1.6) (Salicylic acid-binding protein) (SABP) - Nicotiana tabacum (Common tobacco)weakly similar to ( 105) loc_os03g03910 12003.m34998 protein catalase-1, putative, expressed Catalase catalase
A_95_P005551	1.12167
A_95_P249317	1.12167	highly similar to ( 544) AT4G21960 | Symbols: PRXR1 | PRXR1; electron carrier/ heme binding / peroxidase | chr4:11646613-11648312 REVERSEweakly similar to ( 189) PERP7_BRARA Peroxidase P7 (EC 1.11.1.7) (TP7) - Brassica rapa (Turnip)moderately similar to ( 344) loc_os07g49360 12007.m09145 protein peroxidase 21 precursor, putative, expressedsecretory_peroxidase plant_peroxidase peroxidase
A_95_P141167	1.12167
A_95_P025386	1.11667	highly similar to ( 521) AT1G02305 | Symbols: | cathepsin B-like cysteine protease, putative | chr1:455816-457974 FORWARDweakly similar to ( 111) ALEU_HORVU Thiol protease aleurain precursor (EC 3.4.22.16) - Hordeum vulgare (Barley)moderately similar to ( 493) loc_os05g24550 12005.m083685 protein cathepsin B-like cysteine proteinase 3 precursor, putative, expressed Peptidase_C1A_CathepsinB Peptid…
A_95_P106807	1.11667
A_95_P109237	1.11667
A_95_P218752	1.11667	moderately similar to ( 268) AT1G31130 | Symbols: | unknown protein | chr1:11114963-11115928 REVERSEmoderately similar to ( 206) loc_os01g58620 12001.m12004 protein expressed protein
A_95_P191987	1.11333	moderately similar to ( 202) AT5G08500 | Symbols: | transmembrane CLPTM1 family protein | chr5:2748261-2751590 FORWARDweakly similar to ( 199) loc_os04g36050 12004.m08694 protein cleft lip and palate transmembrane 1 protein, putative, expressed CLPTM1
A_95_P251677	1.11167	nearly identical (1052) AT2G18960 | Symbols: AHA1, PMA, OST2 | AHA1 (ARABIDOPSIS H+ ATPASE 1); ATPase/ hydrogen-exporting ATPase, phosphorylative mechanism / protein binding | chr2:8221858-8227268 FORWARDnearly identical (1193) PMA4_NICPL Plasma membrane ATPase 4 (EC 3.6.3.6) (Proton pump 4) - Nicotiana plumbaginifolia (Leadwort-leaved tobacco)nearly identical (1069) loc_os04g56160 12004.m101441 …
A_95_P300273	1.11167
A_95_P133617	1.11
A_95_P311328	1.10833	moderately similar to ( 477) AT5G19760 | Symbols: | dicarboxylate/tricarboxylate carrier (DTC) | chr5:6679591-6681845 REVERSEmoderately similar to ( 476) loc_os05g11780 12005.m05647 protein mitochondrial 2-oxoglutarate/malate carrier protein, putative, expressed
A_95_P214867	1.10667	highly similar to ( 531) AT5G13710 | Symbols: SMT1, CPH | SMT1 (STEROL METHYLTRANSFERASE 1); sterol 24-C-methyltransferase | chr5:4424048-4426866 REVERSEhighly similar to ( 538) SMT1_ORYSA Cycloartenol-C-24-methyltransferase 1 (EC 2.1.1.41) (24-sterol C-methyltransferase 1) (Sterol C-methyltransferase 1) - Oryza sativa (Rice)highly similar to ( 539) loc_os07g10600 12007.m28956 protein cycloarteno…
A_95_P158767	1.105
A_95_P139062	1.10167	weakly similar to ( 166) AT1G35720 | Symbols: ANNAT1, OXY5, ATOXY5 | ANNAT1 (ANNEXIN ARABIDOPSIS 1); ATP binding / calcium ion binding / calcium-dependent phospholipid binding / copper ion binding / peroxidase/ protein homodimerization | chr1:13225304-13226939 FORWARDweakly similar to ( 122) ANX4_FRAAN Annexin-like protein RJ4 - Fragaria ananassa (Strawberry)weakly similar to ( 150) loc_os06g1180…
A_95_P150327	1.10167
A_95_P179567	1.10167
A_95_P067010	1.09833	weakly similar to ( 163) AT1G08500 | Symbols: | plastocyanin-like domain-containing protein | chr1:2689110-2689881 FORWARDweakly similar to ( 151) loc_os01g17470 12001.m08338 protein blue copper protein precursor, putative, expressed
A_95_P100838	1.09333
A_95_P214602	1.09333
A_95_P252549	1.09167	moderately similar to ( 248) AT2G33580 | Symbols: | protein kinase family protein / peptidoglycan-binding LysM domain-containing protein | chr2:14219848-14221842 REVERSEweakly similar to ( 142) NORK_MEDTR Nodulation receptor kinase precursor (EC 2.7.11.1) (Does not make infections protein 2) (Symbiosis receptor-like kinase) (MtSYMRK) - Medicago truncatula (Barrel medic)moderately similar to ( 241…
A_95_P213912	1.09	weakly similar to ( 148) AT5G55160 | Symbols: SUM2, SUMO 2, SUMO2, ATSUMO2 | SUMO2 (SMALL UBIQUITIN-LIKE MODIFIER 2); protein binding / protein tag | chr5:22383747-22384772 REVERSEweakly similar to ( 147) SMT3_ORYSA Ubiquitin-like protein SMT3 - Oryza sativa (Rice)weakly similar to ( 147) loc_os01g68950 12001.m42793 protein ubiquitin-like protein SMT3, putative, expressed Sumo SMT3
A_95_P017861	1.08833
A_95_P229449	1.08833	highly similar to ( 504) AT3G16370 | Symbols: | GDSL-motif lipase/hydrolase family protein | chr3:5556928-5558351 FORWARDweakly similar to ( 187) APG_BRANA Anter-specific proline-rich protein APG (Protein CEX) (Fragment) - Brassica napus (Rape)moderately similar to ( 468) loc_os06g05550 12006.m05282 protein anther-specific proline-rich protein APG precursor, putative, expressedSGNH_plant_lipase_l…
A_95_P018991	1.08667	weakly similar to ( 188) AT2G23810 | Symbols: TET8 | TET8 (TETRASPANIN8) | chr2:10135859-10137352 REVERSEweakly similar to ( 189) loc_os09g25760 12009.m05728 protein senescence-associated protein DH, putative, expressed
A_95_P019411	1.08667
A_95_P250097	1.08667	very weakly similar to (80.5) AT4G11600 | Symbols: ATGPX6, PHGPX, LSC803 | ATGPX6 (GLUTATHIONE PEROXIDASE 6); glutathione peroxidase | chr4:7010021-7011330 REVERSEvery weakly similar to (90.9) GPX4_NICSY Probable phospholipid hydroperoxide glutathione peroxidase (EC 1.11.1.12) (PHGPx) (6P229) - Nicotiana sylvestris (Wood tobacco)very weakly similar to (82.0) loc_os04g46960 12004.m101614 protein p…
A_95_P104052	1.085
A_95_P242737	1.08333	weakly similar to ( 111) AT3G17860 | Symbols: TIFY6B | JAZ3 (JASMONATE-ZIM-DOMAIN PROTEIN 3) | chr3:6121143-6122691 FORWARDvery weakly similar to (86.3) loc_os09g23660 12009.m22234 protein ZIM motif family protein, expressed
A_95_P022001	1.08333	weakly similar to ( 189) AT1G04290 | Symbols: | thioesterase family protein | chr1:1147721-1148352 REVERSEweakly similar to ( 136) loc_os01g65950 12001.m12703 protein thioesterase superfamily member 2, putative, expressed PaaI_thioesterase
A_95_P206338	1.08333	weakly similar to ( 165) AT3G50770 | Symbols: | calmodulin-related protein, putative | chr3:18873987-18874604 FORWARDvery weakly similar to (83.6) CALM_CHLRE Calmodulin (CaM) - Chlamydomonas reinhardtiiweakly similar to ( 111) loc_os01g72550 12001.m13290 protein calmodulin-like protein 41, putative
A_95_P103042	1.08167
A_95_P153342	1.07833	weakly similar to ( 193) AT1G20160 | Symbols: ATSBT5.2 | ATSBT5.2; identical protein binding / serine-type endopeptidase | chr1:6990852-6993737 REVERSEweakly similar to ( 156) loc_os09g30458 12009.m06202 protein subtilisin-like protein, putative, expressed
A_95_P183892	1.07833
A_95_P235119	1.07833	weakly similar to ( 107) AT2G41430 | Symbols: ERD15, LSR1, CID1 | ERD15 (EARLY RESPONSIVE TO DEHYDRATION 15); protein binding | chr2:17269736-17270314 FORWARD
A_95_P023231	1.07667
A_95_P110667	1.07667
A_95_P122677	1.07667	weakly similar to ( 188) AT3G18830 | Symbols: ATPLT5 | ATPLT5 (POLYOL TRANSPORTER 5); D-ribose transmembrane transporter/ D-xylose transmembrane transporter/ carbohydrate transmembrane transporter/ galactose transmembrane transporter/ glucose transmembrane transporter/ glycerol transmembrane transporter/ mann | chr3:6489000-6491209 REVERSEweakly similar to ( 186) loc_os07g39350 12007.m08177 prote…
A_95_P126277	1.07667
A_95_P139947	1.075
A_95_P250327	1.075	weakly similar to ( 197) AT3G08710 | Symbols: ATH9 | ATH9 (thioredoxin H-type 9) | chr3:2645590-2646304 FORWARDweakly similar to ( 107) TRXH_ORYSA Thioredoxin H-type (TRX-H) (Phloem sap 13 kDa protein 1) - Oryza sativa (Rice)weakly similar to ( 182) loc_os01g07376 12001.m07364 protein thioredoxin H-type, putative, expressed TRX_family Thioredoxin
A_95_P014226	1.07167	moderately similar to ( 446) AT3G25570 | Symbols: | adenosylmethionine decarboxylase family protein | chr3:9287413-9288462 REVERSEhighly similar to ( 677) DCAM_NICSY S-adenosylmethionine decarboxylase proenzyme (EC 4.1.1.50) (AdoMetDC) (SamDC) [Contains: S-adenosylmethionine decarboxylase alpha chain; S-adenosylmethionine decarboxylase beta chain] - Nicotiana sylvestris (Wood tobacco)moderately s…
A_95_P054436	1.07167	weakly similar to ( 187) AT3G47160 | Symbols: | protein binding / zinc ion binding | chr3:17360238-17361879 REVERSEmoderately similar to ( 205) loc_os07g46700 12007.m29299 protein RNA-binding protein, putative, expressed
A_95_P151252	1.06667
A_95_P181492	1.06667	moderately similar to ( 284) AT4G11600 | Symbols: ATGPX6, PHGPX, LSC803 | ATGPX6 (GLUTATHIONE PEROXIDASE 6); glutathione peroxidase | chr4:7010021-7011330 REVERSEmoderately similar to ( 335) GPX4_NICSY Probable phospholipid hydroperoxide glutathione peroxidase (EC 1.11.1.12) (PHGPx) (6P229) - Nicotiana sylvestris (Wood tobacco)moderately similar to ( 275) loc_os02g44500 12002.m09490 protein phosp…
A_95_P069140	1.065
A_95_P126942	1.065	moderately similar to ( 438) AT3G14440 | Symbols: NCED3, ATNCED3, STO1, SIS7 | NCED3 (NINE-CIS-EPOXYCAROTENOID DIOXYGENASE 3); 9-cis-epoxycarotenoid dioxygenase | chr3:4831678-4833477 REVERSEmoderately similar to ( 397) loc_os03g44380 12003.m09477 protein 9-cis-epoxycarotenoid dioxygenase 2, putative, expressed RPE65 COG3670
A_95_P283473	1.065	moderately similar to ( 210) AT2G32030 | Symbols: | GCN5-related N-acetyltransferase (GNAT) family protein | chr2:13632675-13633241 REVERSEweakly similar to ( 166) loc_os03g58010 12003.m10713 protein N-acetyltransferase, putative, expressedRimL
A_95_P012221	1.06	highly similar to ( 876) AT2G02010 | Symbols: GAD4 | GAD4 (glutamate decarboxylase 4); calmodulin binding | chr2:474375-476495 REVERSEhighly similar to ( 954) DCE_PETHY Glutamate decarboxylase (EC 4.1.1.15) (GAD) - Petunia hybrida (Petunia)highly similar to ( 873) loc_os03g51080 12003.m10089 protein glutamate decarboxylase, putative, expressed GadB Pyridoxal_deC
A_95_P238104	1.05833	highly similar to ( 929) AT4G34710 | Symbols: ADC2, SPE2, ATADC2 | ADC2 (ARGININE DECARBOXYLASE 2); arginine decarboxylase | chr4:16560315-16562450 REVERSEhighly similar to ( 964) SPE1_PEA Arginine decarboxylase (EC 4.1.1.19) (ARGDC) (ADC) - Pisum sativum (Garden pea)highly similar to ( 806) loc_os06g04070 12006.m05138 protein arginine decarboxylase, putative, expressedPRK05354 SpeA Orn_Arg_deC_N…
A_95_P260066	1.05833	moderately similar to ( 215) AT3G28345 | Symbols: | ABC transporter family protein | chr3:10593921-10598775 REVERSEmoderately similar to ( 211) MDR_ORYSA Putative multidrug resistance protein (P-glycoprotein) - Oryza sativa (Rice)moderately similar to ( 211) loc_os02g09720 12002.m06269 protein multidrug resistance protein 13, putative, expressed ABC_MTABC3_MDL1_MDL2 ABCC_MsbA ABCC_ATM1_transporte…
A_95_P221472	1.05667	moderately similar to ( 490) AT4G03400 | Symbols: DFL2, GH3-10 | DFL2 (DWARF IN LIGHT 2) | chr4:1497675-1499729 REVERSEmoderately similar to ( 372) GH35_ORYSA Probable indole-3-acetic acid-amido synthetase GH3.5 (EC 6.3.2.-) (Auxin-responsive GH3-like protein 5) (OsGH3-5) - Oryza sativa (Rice)moderately similar to ( 372) loc_os05g50890 12005.m27991 protein indole-3-acetic acid-amido synthetase GH…
A_95_P151682	1.05667
A_95_P023501	1.055	moderately similar to ( 372) AT3G19320 | Symbols: | leucine-rich repeat family protein | chr3:6696395-6698073 REVERSEweakly similar to ( 101) RPK1_IPONI Receptor-like protein kinase precursor (EC 2.7.11.1) - Ipomoea nil (Japanese morning glory) (Pharbitis nil)moderately similar to ( 307) loc_os04g42620 12004.m09229 protein protein binding protein, putative, expressed
A_95_P000196	1.05333	Sar8_2
A_95_P001766	1.05167
A_95_P146492	1.05167	moderately similar to ( 270) AT1G13580 | Symbols: LAG13 | LAG13 (LAG1 LONGEVITY ASSURANCE HOMOLOG 3) | chr1:4645006-4646765 REVERSEmoderately similar to ( 268) ASCL1_ORYSA ASC1-like protein 1 (Alternaria stem canker resistance-like protein 1) - Oryza sativa (Rice)moderately similar to ( 268) loc_os02g37080 12002.m08796 protein ASC1-like protein 1, putative, expressed LAG1 TLC LAG1
A_95_P268081	1.05
A_95_P137967	1.04833	moderately similar to ( 327) AT4G17230 | Symbols: SCL13 | SCL13 (Scarecrow-like 13); transcription factor | chr4:9661218-9662807 REVERSEmoderately similar to ( 288) CIGR2_ORYSA Chitin-inducible gibberellin-responsive protein 2 - Oryza sativa (Rice)moderately similar to ( 298) loc_os10g22430 12010.m05252 protein chitin-inducible gibberellin-responsive protein 2, putative, expressedGRAS
A_95_P117592	1.04333	weakly similar to ( 101) AT3G49670 | Symbols: BAM2 | BAM2 (BARELY ANY MERISTEM 2); ATP binding / protein binding / protein kinase/ protein serine/threonine kinase | chr3:18417741-18420836 FORWARDvery weakly similar to (96.7) loc_os03g12730 12003.m06722 protein receptor protein kinase CLAVATA1 precursor, putative, expressed
A_95_P110982	1.04167
A_95_P024956	1.04	moderately similar to ( 479) AT2G46800 | Symbols: ZAT, ATMTP1, MTP1, ZAT1, ATCDF1 | ZAT (ZINC TRANSPORTER OF ARABIDOPSIS THALIANA); inorganic anion transmembrane transporter/ metal ion transmembrane transporter/ zinc ion transmembrane transporter | chr2:19238128-19239324 FORWARDmoderately similar to ( 469) loc_os05g03780 12005.m04912 protein metal tolerance protein A2, putative, expressed CzcD Ca…
A_95_P192587	1.04	moderately similar to ( 227) AT1G71100 | Symbols: RSW10 | RSW10 (RADIAL SWELLING 10); ribose-5-phosphate isomerase | chr1:26814726-26815529 FORWARDweakly similar to ( 190) loc_os07g08030 12007.m05261 protein ribose-5-phosphate isomerase, putative, expressed RPI_A PRK00702 RpiA Rib_5-P_isom_A
A_95_P143512	1.03833
A_95_P177127	1.03667	moderately similar to ( 398) AT4G35090 | Symbols: CAT2 | CAT2 (CATALASE 2); catalase | chr4:16701105-16703215 REVERSEhighly similar to ( 503) CATA1_TOBAC Catalase isozyme 1 (EC 1.11.1.6) (Salicylic acid-binding protein) (SABP) - Nicotiana tabacum (Common tobacco)moderately similar to ( 399) loc_os03g03910 12003.m34998 protein catalase-1, putative, expressed catalase Catalase KatE katE
A_95_P190607	1.03667	weakly similar to ( 129) AT1G19180 | Symbols: TIFY10A | JAZ1 (JASMONATE-ZIM-DOMAIN PROTEIN 1); protein binding | chr1:6622708-6623271 FORWARDweakly similar to ( 111) loc_os07g42370 12007.m29261 protein pnFL-2, putative, expressed
A_95_P273576	1.03667	moderately similar to ( 291) AT1G43710 | Symbols: emb1075 | emb1075 (embryo defective 1075); carboxy-lyase/ catalytic/ pyridoxal phosphate binding | chr1:16486534-16488298 REVERSEmoderately similar to ( 277) loc_os02g33710 12002.m08462 protein histidine decarboxylase, putative, expressed PRK02769 GadB
A_95_P179292	1.035
A_95_P015281	1.03333	moderately similar to ( 318) AT4G38400 | Symbols: ATEXLA2, EXPL2, ATEXPL2, ATHEXP BETA 2.2 | ATEXLA2 (ARABIDOPSIS THALIANA EXPANSIN-LIKE A2) | chr4:17978675-17979665 REVERSEmoderately similar to ( 303) EXLA1_ORYSA Expansin-like A1 precursor (OsEXLA1) (OsEXPL1) (OsaEXPb2.1) - Oryza sativa (Rice)moderately similar to ( 303) loc_os03g04020 12003.m101177 protein expansin-like 3 precursor, putative, e…
A_95_P202952	1.03333	moderately similar to ( 310) AT3G27090 | Symbols: | FUNCTIONS IN: molecular_function unknown; INVOLVED IN: biological_process unknown; LOCATED IN: cellular_component unknown; EXPRESSED IN: 24 plant structures; EXPRESSED DURING: 15 growth stages; CONTAINS InterPro DOMAIN/s: Development and cell death domain (InterPro:IPR013989), Kelch related (InterPro:IPR013089); BEST Arabidopsis thaliana protein…
A_95_P313418	1.03333	moderately similar to ( 477) AT5G19760 | Symbols: | dicarboxylate/tricarboxylate carrier (DTC) | chr5:6679591-6681845 REVERSEmoderately similar to ( 476) loc_os05g11780 12005.m05647 protein mitochondrial 2-oxoglutarate/malate carrier protein, putative, expressed
A_95_P005181	1.03167
A_95_P192907	1.03167	moderately similar to ( 232) AT5G12970 | Symbols: | C2 domain-containing protein | chr5:4102992-4105301 FORWARDmoderately similar to ( 237) loc_os04g58720 12004.m10752 protein phosphoribosylanthranilate transferase, putative, expressedPRT_C
A_95_P016596	1.02833
A_95_P192717	1.02833
A_95_P039326	1.02667
A_95_P024146	1.025
A_95_P077840	1.02167
A_95_P290638	1.02167	very weakly similar to (87.4) AT5G35732 | Symbols: | unknown protein | chr5:13897961-13898263 FORWARD
A_95_P048841	1.02
A_95_P223037	1.01833	moderately similar to ( 279) ATCG00480 | Symbols: ATPB | chloroplast-encoded gene for beta subunit of ATP synthase | chrC:52660-54156 REVERSEmoderately similar to ( 317) ATPB_NICSY ATP synthase subunit beta (EC 3.6.3.14) (ATPase subunit beta) (ATP synthase F1 sector subunit beta) - Nicotiana sylvestris (Wood tobacco)moderately similar to ( 273) loc_os10g21270 12010.m05145 protein ATP synthase bet…
A_95_P160137	1.01667	weakly similar to ( 118) AT5G46030 | Symbols: | unknown protein | chr5:18670531-18671138 FORWARDweakly similar to ( 130) ELOF1_ORYSA Transcription elongation factor 1 homolog - Oryza sativa (Rice)weakly similar to ( 118) loc_os02g04160 12002.m100089 protein transcription elongation factor 1, putative, expressed COG4888
A_95_P141952	1.015
A_95_P195812	1.015
A_95_P216337	1.01333	weakly similar to ( 146) AT5G39950 | Symbols: ATTRX2, ATH2, ATTRXH2, TRXH2 | ATTRX2 (THIOREDOXIN 2); oxidoreductase, acting on sulfur group of donors, disulfide as acceptor | chr5:15990885-15991881 REVERSEweakly similar to ( 120) TRXH2_BRANA Thioredoxin H-type 2 (TRX-H-2) - Brassica napus (Rape)weakly similar to ( 131) loc_os07g09310 12007.m29090 protein thioredoxin H-type, putative, expressed TR…
A_95_P286498	1.01333	moderately similar to ( 240) AT3G08950 | Symbols: | electron transport SCO1/SenC family protein | chr3:2727285-2729289 FORWARDmoderately similar to ( 241) loc_os02g06480 12002.m33562 protein protein SCO1, mitochondrial precursor, putative, expressed SCO SCO1-SenC COG1999
A_95_P024156	1.01	weakly similar to ( 119) AT5G48150 | Symbols: PAT1 | PAT1 (phytochrome a signal transduction 1); signal transducer/ transcription factor | chr5:19522497-19524053 REVERSEweakly similar to ( 108) CIGR2_ORYSA Chitin-inducible gibberellin-responsive protein 2 - Oryza sativa (Rice)weakly similar to ( 113) loc_os03g09280 12003.m101225 protein chitin-inducible gibberellin-responsive protein 2, putative,…
A_95_P205822	1.01
A_95_P213147	1.01	weakly similar to ( 199) AT4G16520 | Symbols: ATG8F | ATG8F (autophagy 8f); microtubule binding | chr4:9306882-9308113 REVERSEweakly similar to ( 186) loc_os08g09240 12008.m26825 protein autophagy-related protein 8 precursor, putative, expressed GABARAP MAP1_LC3
A_95_P244912	1.00833	moderately similar to ( 401) AT4G16760 | Symbols: ACX1, ATACX1 | ACX1 (ACYL-COA OXIDASE 1); acyl-CoA oxidase | chr4:9424930-9428689 REVERSEmoderately similar to ( 390) loc_os06g01390 12006.m04878 protein acyl-coenzyme A oxidase 1.2, peroxisomal, putative, expressed ACOX AXO
A_95_P111107	1.00667
A_95_P188242	1.00667
A_95_P194127	1.00667	very weakly similar to (87.0) AT1G13360 | Symbols: | unknown protein | chr1:4577229-4577813 REVERSE
A_95_P275673	1.00667	highly similar to ( 503) AT1G68530 | Symbols: CUT1, POP1, CER6, G2, KCS6 | KCS6 (3-KETOACYL-COA SYNTHASE 6); catalytic/ transferase, transferring acyl groups other than amino-acyl groups | chr1:25713600-25714733 REVERSEmoderately similar to ( 456) loc_os03g12030 12003.m06655 protein 3-ketoacyl-CoA synthase, putative, expressedFAE1_CUT1_RppA CHS_like
A_95_P303788	1.005	highly similar to ( 701) AT2G21770 | Symbols: CESA9, CESA09 | CESA9 (CELLULOSE SYNTHASE A9); cellulose synthase/ transferase, transferring glycosyl groups | chr2:9284837-9289495 FORWARDhighly similar to ( 641) loc_os07g14850 12007.m05929 protein CESA6 - cellulose synthase, expressedCellulose_synt
A_95_P212252	1.00333	moderately similar to ( 266) AT5G03980 | Symbols: | GDSL-motif lipase/hydrolase family protein | chr5:1074205-1075289 REVERSEweakly similar to ( 108) EST_HEVBR Esterase precursor (EC 3.1.1.-) (Early nodule-specific protein homolog) (Latex allergen Hev b 13) - Hevea brasiliensis (Para rubber tree)moderately similar to ( 273) loc_os11g31940 12011.m07096 protein esterase precursor, putative, express…
A_95_P034339	1.00167	weakly similar to ( 115) AT4G11600 | Symbols: ATGPX6, PHGPX, LSC803 | ATGPX6 (GLUTATHIONE PEROXIDASE 6); glutathione peroxidase | chr4:7010021-7011330 REVERSEweakly similar to ( 134) GPX4_TOBAC Probable phospholipid hydroperoxide glutathione peroxidase (EC 1.11.1.12) (PHGPx) (Nt-SubC08) - Nicotiana tabacum (Common tobacco)weakly similar to ( 119) loc_os04g46960 12004.m101614 protein phospholipid …
A_95_P164282	1.00167	moderately similar to ( 209) AT3G27090 | Symbols: | FUNCTIONS IN: molecular_function unknown; INVOLVED IN: biological_process unknown; LOCATED IN: cellular_component unknown; EXPRESSED IN: 24 plant structures; EXPRESSED DURING: 15 growth stages; CONTAINS InterPro DOMAIN/s: Development and cell death domain (InterPro:IPR013989), Kelch related (InterPro:IPR013089); BEST Arabidopsis thaliana protein…
A_95_P298383	1.00167	moderately similar to ( 256) AT5G51060 | Symbols: RHD2, ATRBOHC, RBOHC | RHD2 (ROOT HAIR DEFECTIVE 2); NAD(P)H oxidase | chr5:20757484-20762175 REVERSEmoderately similar to ( 252) loc_os11g33120 12011.m080015 protein respiratory burst oxidase protein D, putative, expressed NAD_binding_6
A_95_P100138	1
A_95_P132382	1	weakly similar to ( 182) AT1G68040 | Symbols: | S-adenosyl-L-methionine:carboxyl methyltransferase family protein | chr1:25502876-25505224 FORWARDweakly similar to ( 116) BAMT_ANTMA Benzoate carboxyl methyltransferase (EC 2.1.1.-) (S-adenosyl-L-methionine:benzoic acid carboxyl methyltransferase) - Antirrhinum majus (Garden snapdragon)weakly similar to ( 119) loc_os01g50610 12001.m150693 protein j…
A_95_P140717	1	moderately similar to ( 225) AT4G28530 | Symbols: anac074 | anac074 (Arabidopsis NAC domain containing protein 74); transcription factor | chr4:14090725-14094603 REVERSEweakly similar to ( 148) NAC77_ORYSA NAC domain-containing protein 77 (ONAC077) (ONAC300) - Oryza sativa (Rice)moderately similar to ( 234) loc_os04g43560 12004.m09316 protein NAC domain-containing protein 21/22, putative, express…
A_95_P233009	1
