# Supplementary material for: Expression of geminiviral AC2 RNA silencing suppressor changes sugar and jasmonate responsive gene expression in transgenic tobacco plants
Source: BMC Plant Biol. 2012 Nov 7;12:204. doi: 10.1186/1471-2229-12-204 (PMC3519546; doi:10.1186/1471-2229-12-204)
Supplement: Additional file 4 — Down-regulated transcripts of leaf samples in transgenic AC2 expressing plants. [file 1471-2229-12-204-S4.xlsx]

## Sheet: AC2-leaf-05x-FDR-005
Additional file 4. Leaf transcripts down-regulated (FDR 0.05)
chip.microarray001	chip.microarray002	chip.microarray003	chip.microarray004	chip.microarray005	chip.microarray006	chip.microarray007	chip.microarray008	chip.microarray009	p.adjusted	p.adjusted.1 (FDR)	FC	ratio	EST/mRNA	description
6.61	10.73	10.66	6.64	11.12	11.1	6.79	10.81	11.15	0	0.000121	-4.24833	0.0526168	EB431649	L.esculentum (ERT 1b) ripening-related mRNA	Unknown
6.51	9.48	9.72	6.79	9.9	10.11	6.59	9.38	9.96	0	0.00108	-3.12833	0.114361	FG202823	Ricinus communis ankyrin repeat-containing protein, putative, mRNA	AGN_PNL233br1_c9.trimmed.seq AGN_PNL Nicotiana tabacum cDNA 3', mRNA sequence [FG202823]
13.88	16.36	16.14	11.3	14.01	14.87	13.46	15.27	14.59	0.017693	0.044852	-2.32667	0.199344	TA12776_4097	28 kDa small subunit ribosomal protein; n=1; Capsicum annuum|Rep: 28 kDa small subunit ribosomal protein - Capsicum annuum (Bell pepper)	Q6RJY5_CAPAN (Q6RJY5) 28 kDa small subunit ribosomal protein, complete [TC9531]
7.06	10.15	11.13	7.26	9.08	10.1	8.77	9.94	9.35	0.004739	0.024616	-2.26167	0.208531	AY032674	Peroxidase related	Nicotiana tabacum peroxidase (PER9-6) mRNA, complete cds [AY032674]
14.95	17.39	17.42	15.91	17.38	17.36	15.02	16.98	17.31	4.4e-05	0.005458	-2.01333	0.2477	TA12368_4097	Putative senescence-associated protein; n=1; Pisum sativum|Rep: Putative senescence-associated protein - Pisum sativum (Garden pea)	Unknown
11.69	13.16	13.26	9.47	12.71	13.16	12.11	13.04	13.07	0.008674	0.032177	-1.97667	0.254076	DV160886	Inorganic pyrophosphatase; n=1; Medicago truncatula|Rep: Inorganic pyrophosphatase - Medicago truncatula (Barrel medic)	KP1B.104H19F.050725T7 KP1B Nicotiana tabacum cDNA clone KP1B.104H19, mRNA sequence [DV160886]
8.32	10.92	11.33	8.1	10.39	10.98	10.36	11.05	10.29	0.008849	0.032484	-1.9	0.267943	EB428960	Ricinus communis polygalacturonase, putative, mRNA	Unknown
11.28	14.17	14.22	11.23	12.34	13.09	12.04	13.79	12.71	0.007386	0.029921	-1.87	0.273573	EH622574	60S ribosomal protein L21-like protein; n=1; Solanum tuberosum|Rep: 60S ribosomal protein L21-like protein - Solanum tuberosum (Potato)	CHO_SL024xm08f1.ab1 CHO_SL Nicotiana tabacum cDNA, mRNA sequence [EH622574]
9.04	11.96	11.94	9.06	10.15	10.65	9.6	11.22	10.43	0.006591	0.028394	-1.825	0.282241	TA13755_4097	Ribosomal protein S5, bacterial and organelle form; n=1; Medicago truncatula|Rep: Ribosomal protein S5, bacterial and organelle form - Medicago truncatula (Barrel medic)...	Unknown
9.74	11.41	11.36	7.46	9.72	10.5	9.34	10.78	10.14	0.021143	0.048785	-1.805	0.286181	TA14256_4097	a	RL31_NICGU (P46290) 60S ribosomal protein L31, partial (24%) [TC13190]
9.34	11.52	11.77	9.85	11.37	11.9	10.28	11.69	11.48	6.6e-05	0.005656	-1.79833	0.287507	TA16366_4097	MYB transcription factor; n=1; Catharanthus roseus|Rep: MYB transcription factor - Catharanthus roseus (Rosy periwinkle) (Madagascar periwinkle)	Q6QAC9_ARATH (Q6QAC9) Myb transcription factor LHY-CCA1-like5, partial (67%) [TC8619]
12.78	14.94	14.89	11.49	13.93	14.35	13.73	14.68	13.99	0.008852	0.032484	-1.79667	0.287839	EH618193	Ribosomal protein L24E; n=1; Medicago truncatula|Rep: Ribosomal protein L24E - Medicago truncatula (Barrel medic)	CHO_SL011xk16f1.ab1 CHO_SL Nicotiana tabacum cDNA, mRNA sequence [EH618193]
9.04	9.82	9.79	6.44	10.07	10.33	9.03	9.58	10.11	0.019298	0.046742	-1.78	0.291183	TA14721_4097	Phosphatidylinositol 3-and 4-kinase, catalytic; n=1; Medicago truncatula|Rep: Phosphatidylinositol 3-and 4-kinase, catalytic - Medicago truncatula (Barrel medic)...	Unknown
10.63	13.44	12.91	11.54	14.06	12.59	11.83	13.18	12.45	0.004272	0.023609	-1.77167	0.29287	FG199290	Nicotiana sylvestris cembratrienol synthase 2b (CBTS2b) mRNA, compl	AGN_PNL228cf1_c8.trimmed.seq AGN_PNL Nicotiana tabacum cDNA 5', mRNA sequence [FG199290]
15.65	17.97	17.99	17.17	17.99	17.93	15.77	17.94	17.97	0.000878	0.011931	-1.76833	0.293548	BP530467	Putative senescence-associated protein related	Unknown
9.1	10.53	11.1	8.51	9.52	11.06	8.61	10.56	10.23	0.00205	0.017215	-1.76	0.295248	TA20542_4097	COP1-like protein; n=1; Solanum lycopersicum|Rep: COP1-like protein - Solanum lycopersicum (Tomato) (Lycopersicon esculentum)	Q5MAS1_LYCES (Q5MAS1) COP1-like protein (Fragment), partial (75%) [TC8243]
11.72	13.98	13.86	11.37	12.95	13.92	12.33	13.52	13.08	0.001028	0.012769	-1.745	0.298334	TA22097_4097	The FAS1 (fasciclin-like) domain is an extracellular module of about 140 amino acid residues. It has been suggested that the FAS1 domain represents an ancient cell adhesion domain common to plants and animals PUBMED:7925267; related FAS1 domains are also found in bacteria PUBMED:7822037. The crystal structure of FAS1 domains 3 and 4 of fasciclin I from Drosophila melanogaster (Fruit fly) has been…	FLA1_ARATH (Q9FM65) Fasciclin-like arabinogalactan protein 1 precursor, partial (53%) [TC7684]
7.71	9.1	9.72	8.03	9.65	9.85	7.37	8.57	9.64	0.001011	0.012672	-1.71833	0.3039	BP526819	Potato virus Y isolate NN300_41_123 coat protein gene, partial cds	BP526819 MAT001 Nicotiana tabacum cDNA clone BY11566, mRNA sequence [BP526819]
10.3	11.83	11.62	9.06	11.78	12.25	11.14	11.72	11.74	0.005364	0.025887	-1.65667	0.317171	TA12590_4097	a	XM_682036 wu:fi75b02 isoform 1 {Danio rerio} (exp=-1; wgp=0; cg=0), partial (5%) [TC7865]
11.06	13.28	13.28	11	12.32	12.97	11.47	12.81	12.33	0.000543	0.009659	-1.655	0.317538	FG640934	Zea mays clone 287765 40S ribosomal protein S21 mRNA	TT-10_M15 K326 trichome library Nicotiana tabacum cDNA, mRNA sequence [FG640934]
10.41	12.9	12.89	10.03	10.92	11.92	10.94	12.55	11.47	0.014985	0.041594	-1.64833	0.319008	CV016994	Nicotiana tabacum (TSC40-3) 60S ribosomal protein L34 mRNA, complete cds	Unknown
8.24	10.58	10.73	8.46	10.52	10.31	9.83	10.68	9.97	0.003089	0.020385	-1.62167	0.32496	EB450857	a	Unknown
11.56	13.95	14.45	11.72	12.31	13.46	12.67	14.07	13.33	0.014983	0.041594	-1.61167	0.32722	BP528863	Arabidopsis thaliana HEME1; uroporphyrinogen decarboxylase (HEME1) mRNA, complete cds	Unknown
7.49	10.15	9.75	8.37	9.86	9.79	8.42	9.72	8.94	0.00132	0.014073	-1.60833	0.327977	DW000470	0	KL4B.105O15F.051104T7 KL4B Nicotiana tabacum cDNA clone KL4B.105O15, mRNA sequence [DW000470]
7.05	8.73	8.89	7.79	9.02	9.12	6.98	8.48	9.04	0.00017	0.00703	-1.60667	0.328356	BP528171	Poncirus trifoliata citrus tristeza virus resistance gene locus, compl	Unknown
8.79	11.18	11.65	8.63	9.57	10.56	9.84	11.04	10.14	0.017092	0.044239	-1.60333	0.329116	EB447233	a	Unknown
11.77	14.41	14.46	11.72	12.25	13.18	12.12	13.8	12.73	0.02207	0.049877	-1.60167	0.329496	TA14313_4097	60S ribosomal protein L38; n=2; Solanum|Rep: 60S ribosomal protein L38 - Solanum lycopersicum (Tomato) (Lycopersicon esculentum)	Unknown
12.98	15.4	15.36	12.83	13.65	14.31	13.22	14.72	14.15	0.007077	0.029437	-1.58833	0.332555	TA13744_4097	Ribosomal protein L11-like; n=1; Nicotiana tabacum|Rep: Ribosomal protein L11-like - Nicotiana tabacum (Common tobacco)	Q9FSF6_TOBAC (Q9FSF6) Ribosomal protein L11-like (Fragment), complete [TC6678]
10.37	12.64	12.67	10.32	11.3	12.02	10.61	11.9	11.59	0.002123	0.017465	-1.58667	0.33294	FG640934	Ricinus communis 40S ribosomal protein S21e, putative, mRNA 31% query coverage	TT-10_M15 K326 trichome library Nicotiana tabacum cDNA, mRNA sequence [FG640934]
8.62	10.15	9.82	8.34	9.33	10.75	7.98	9.16	10.16	0.003784	0.022227	-1.58167	0.334096	TA18922_4097	Cluster: CONSTANS 1; n=1; Solanum lycopersicum|Rep: CONSTANS 1 - Solanum lycopersicum (Tomato) (Lycopersicon esculentum)	Q2VY10_LYCES (Q2VY10) CONSTANS 1, complete [TC5337]
11.74	13.21	13.35	10.45	12.67	13.27	12.19	12.99	12.67	0.004809	0.024708	-1.56667	0.337587	DV161940	60S ribosomal protein L30; n=1; Lupinus luteus|Rep: 60S ribosomal protein L30 - Lupinus luteus (European yellow lupin)	KP1B.109K06F.050727T7 KP1B Nicotiana tabacum cDNA clone KP1B.109K06, mRNA sequence [DV161940]
10.43	11.5	11.96	10.31	12.07	12.05	10.58	12.25	12.17	3.3e-05	0.005447	-1.56	0.339151	TA11649_4097	Nicotiana tabacum chloroplast 16S ribosomal RNA-23S ribosomal RNA intergenic spacer region and 23S ribosomal RNA gene, partial sequences	Unknown
12.55	15.12	14.47	12.9	12.6	13.85	12.09	14.17	14.22	0.020582	0.048318	-1.55833	0.339543	EB445913	Ipomoea nil heat shock protein 90 mRNA, complete cds; nuclear gene for chloroplast product	Q8LPS0_ARATH (Q8LPS0) At2g04030/F3C11.14, partial (19%) [TC7930]
9.57	11.23	11.43	8.91	9.88	10.99	9.46	10.92	10.65	0.0033	0.020979	-1.53667	0.344681	BP130478	a	AAD25674.1, partial (65%) [TC13280]
8.78	10.47	10.55	8.83	9.58	10.45	8.81	10.2	10.73	0.000411	0.008869	-1.52333	0.347881	FG198791	Arabidopsis thaliana SCO1 (SNOWY COTYLEDON 1); ATP binding / translation elongation factor/ translation factor, nucleic acid binding (SCO1) mRNA, complete cds	AGN_PNL227df1_g11.trimmed.seq AGN_PNL Nicotiana tabacum cDNA 5', mRNA sequence [FG198791]
11.69	13.71	13.62	11.82	12.9	13.85	12.2	13.46	13.02	0.000505	0.009503	-1.52333	0.347881	FG156029	Populus trichocarpa fasciclin-like arabinogalactan protein, mRNA	AGN_RNC029xc24f1.ab1 AGN_RNC Nicotiana tabacum cDNA 5', mRNA sequence [FG156029]
11.33	13.69	13.77	11.48	12.17	12.68	11.68	13.12	12.67	0.005335	0.025819	-1.52	0.348686	DW000198	N.tabacum RL2 mRNA for 60S ribosomal protein L2	Q9LLS6_TOBAC (Q9LLS6) 60S ribosomal protein L2 (Fragment), partial (22%) [TC12919]
9.93	11.99	12.07	9.91	10.45	11.65	10.22	11.65	11.42	0.003701	0.022046	-1.51833	0.349089	EB434145	unknown	Unknown
9.78	11.4	11.47	8.78	10.14	10.91	9.63	10.94	10.55	0.004399	0.023857	-1.505	0.35233	EB447309	Ricinus communis Protein trm112, putative, mRNA 54% query coverage	KR2B.115K01F.051230T7 KR2B Nicotiana tabacum cDNA clone KR2B.115K01, mRNA sequence [EB447309]
12.27	14.81	14.59	12.09	12.96	13.52	12.81	14.1	13.28	0.015204	0.04196	-1.48667	0.356836	EH666181	Ricinus communis ribosomal protein L5, putative, mRNA	31A06 Transformed tobacco Lambda Zap II library Nicotiana tabacum cDNA 5', mRNA sequence [EH666181]
11.04	13.46	13.49	11.17	11.44	12.27	11.13	12.83	12.02	0.020118	0.047746	-1.47167	0.360566	CV018461	Nicotiana tabacum (TSC40-4) 60S ribosomal protein L34 mRNA	RL34_TOBAC (P41098) 60S ribosomal protein L34, partial (88%) [TC12218]
10.4	12.4	12.8	10.68	11.95	12.42	11.65	12.55	12.15	0.001948	0.016817	-1.46833	0.3614	TA14581_4097	transcription upregulated factor	Q2QYP9_ORYSA (Q2QYP9) Expressed protein, partial (48%) [TC10608]
11.95	14.22	14.3	12.34	13.17	13.53	12.61	13.88	13.5	0.001571	0.015309	-1.46667	0.361817	TA12097_4097	60S ribosomal protein L8; n=1; Solanum lycopersicum|Rep: 60S ribosomal protein L8 - Solanum lycopersicum (Tomato) (Lycopersicon esculentum)	Q9LLS6_TOBAC (Q9LLS6) 60S ribosomal protein L2 (Fragment), partial (22%) [TC12919]
7.85	9.44	9.66	7.8	9.81	9.5	8.74	9.46	9.67	0.00028	0.007747	-1.46	0.363493	TA16420_4097	White-brown complex homolog protein 7; n=1; Arabidopsis thaliana|Rep: White-brown complex homolog protein 7 - Arabidopsis thaliana (Mouse-ear cress) ABC transport family	Unknown
7.61	8.97	8.63	6.53	9.24	8.95	8.15	8.76	8.77	0.003482	0.021408	-1.45667	0.364334	AJ005062	Glycine-rich protein; n=1; Nicotiana glauca|Rep: Glycine-rich protein - Nicotiana glauca (Glaucous tobacco) (Tree tobacco)	EST_CSP004xf24f1.ab1 EST_CSP Nicotiana tabacum cDNA, mRNA sequence [EH614062]
11.87	13.15	13.2	11.36	11.49	13.47	11.11	12.95	13.15	0.014335	0.040748	-1.455	0.364755	TA16177_4097	Palmitoyl-monogalactosyldiacylglycerol delta-7 desaturase, chloroplast precursor; n=1; Arabidopsis thaliana|Rep: Palmitoyl-monogalactosyldiacylglycerol delta-7 desaturase, chloroplast	ADS3_ARATH (Q949X0) Palmitoyl-monogalactosyldiacylglycerol delta-7 desaturase, chloroplast precursor (Monogalactosyldiacylglycerol-specific palmitic acid desaturase) (Delta 7 desaturase) (FAD5) , partial (72%) [TC11467]
8.07	9.81	10.13	8.07	9.52	9.68	8.93	9.94	9.78	0.000356	0.008444	-1.45333	0.365177	DV999861	Arabidopsis thaliana short-chain dehydrogenase/reductase (SDR) family protein (AT4G09750) mRNA, complete cds	Unknown
11.59	12.57	12.54	10.31	12.63	13.08	12.03	12.59	13.17	0.006313	0.027832	-1.45333	0.365177	DW000538	Prunus persica mannan endo-1,4-beta-mannosidase protein 2 mRNA, complete cds; Arabidopsis thaliana (1-4)-beta-mannan endohydrolase, putative (AT5G66460) mRNA, complete cds	KL4B.108C01F.051105T7 KL4B Nicotiana tabacum cDNA clone KL4B.108C01, mRNA sequence [DW000538]
7.31	9.35	9.73	7.26	8.79	9.33	8.7	9.33	8.73	0.006828	0.028864	-1.45333	0.365177	FG152217	Arabidopsis thaliana putative polygalacturonase (At1g60590/F8A5_12) mRNA, complete cds	AGN_RNC108xc06f1.ab1 AGN_RNC Nicotiana tabacum cDNA 5', mRNA sequence [FG152217]
13.22	14.98	14.91	12.16	13.55	14.16	13.17	14.48	13.72	0.010974	0.035844	-1.45	0.366021	TA13616_4097	a	Q9STY6_ARATH (Q9STY6) 40S RIBOSOMAL PROTEIN S20 homolog (At3g47370), complete [TC8832]
9.22	10.82	10.95	9.35	9.94	10.77	9.28	10.67	11.24	0.000862	0.011836	-1.44833	0.366445	DW000860	Elongation factor G, chloroplast precursor [Glycine max (Soybean)]	EFGC_SOYBN (P34811) Elongation factor G, chloroplast precursor (EF-G), partial (21%) [TC10743]
10.12	12.34	12.46	10.53	11.12	11.86	10.59	11.94	11.38	0.003228	0.02081	-1.43667	0.36942	CV020319	28 kDa small subunit ribosomal protein; n=1; Capsicum annuum|Rep: 28 kDa small subunit ribosomal protein - Capsicum annuum (Bell pepper)	tbt_003570 Normalized Nicotiana tabacum cDNA library Nicotiana tabacum cDNA clone tbt_003570 5', mRNA sequence [CV020319]
8.56	9.62	9.59	8.28	8.69	10.32	7.61	9.35	9.89	0.006661	0.028505	-1.42667	0.371989	EB450423	Nicotiana tabacum SM10 (DCN1) gene, promoter region(17%), Nicotiana tabacum putative chloroplast RNA helicase VDL ((10%), Nicotiana attenuata threonine deaminase (11%).	KT7C.106L02F.051219T7 KT7 Nicotiana tabacum cDNA clone KT7C.106L02, mRNA sequence [EB450423]
8.97	10.65	10.82	8.71	8.75	10.45	8.67	10.28	10.26	0.015861	0.042718	-1.41833	0.374144	TC8179	0	Unknown
10.59	12.25	12.56	10.04	10.95	12.01	10.79	12.01	11.52	0.006729	0.028654	-1.41	0.376312	AJ632934	a	Unknown
10.03	12.51	12.58	10.35	11.14	11.49	10.88	12.01	11.25	0.010858	0.035637	-1.41	0.376312	TA18231_4097	Putative 40S ribosomal protein S8-like protein; n=1; Solanum tuberosum|Rep: Putative 40S ribosomal protein S8-like protein - Solanum tuberosum (Potato)	Q676W6_HYAOR (Q676W6) Ribosomal protein S8 (Fragment), partial (47%) [TC12607]
12.44	13.75	14.06	11.76	12.51	13.98	12.66	13.86	13.91	0.009161	0.032888	-1.39167	0.381124	EB437355	Ricinus communis eukaryotic translation initiation factor 3 subunit, putative, mRNA	Unknown
10.29	12.42	12.47	10.81	11.16	11.78	10.54	12.09	11.68	0.003036	0.020277	-1.38667	0.382447	TA22209_4097	Eukaryotic translation initiation factor 3 subunit 10; n=1; Nicotiana tabacum|Rep: Eukaryotic translation initiation factor 3 subunit 10 - Nicotiana tabacum (Common tobacco)...	IF3A_TOBAC (Q40554) Eukaryotic translation initiation factor 3 subunit 10 (eIF-3 theta) (Eukaryotic translation initiation factor 3 large subunit) (eIF3a) (PNLA-35), partial (38%) [TC8479]
11.32	13.28	13.23	10.65	11.56	12.39	11.29	12.59	11.77	0.018295	0.045683	-1.38333	0.383332	EH619918	Solanum tuberosum clone 106F12 ribosomal protein L38-like mRNA,	CHO_SL022xd02f1.ab1 CHO_SL Nicotiana tabacum cDNA, mRNA sequence [EH619918]
12.5	14.64	14.76	12.95	13.8	14.02	13.19	14.38	13.91	0.001531	0.015249	-1.37167	0.386445	TA12097_4097	60S ribosomal protein L8; n=1; Solanum lycopersicum|Rep: 60S ribosomal protein L8 - Solanum lycopersicum (Tomato) (Lycopersicon esculentum)	Q9LLS6_TOBAC (Q9LLS6) 60S ribosomal protein L2 (Fragment), partial (22%) [TC12919]
9.94	11.91	11.86	10.62	12.6	11.59	11.03	11.71	11.74	0.002544	0.018711	-1.37167	0.386445	FG135146	Arabidopsis thaliana Ndr family protein (AT5G11790) mRNA, complete cds; Esterases and lipases	AGN_ELP011xe21f1.ab1 AGN_ELP Nicotiana tabacum cDNA 5', mRNA sequence [FG135146]
13.73	15.14	15.34	12.98	13.68	14.72	13.41	14.96	14.61	0.008431	0.031735	-1.36833	0.387338	CV016052	N.sylvestris DNA for 31kD chloroplast ribonucleoprotein	Unknown
11.96	13.8	13.86	11.22	12.16	13.07	12.13	13.34	12.6	0.017204	0.044333	-1.36833	0.387338	TA15366_4097	Similar to 60S ribosomal protein L35; n=1; Solanum lycopersicum|Rep: Similar to 60S ribosomal protein L35 - Solanum lycopersicum (Tomato) (Lycopersicon esculentum	RL35_EUPES (Q9M5L0) 60S ribosomal protein L35, complete [TC8926]
7.3	9.11	9.15	7.32	8.98	9.11	8.44	9.3	8.64	0.001859	0.016344	-1.36167	0.389132	FG139865	Arabidopsis thaliana unknown protein (AT2G33570) mRNA, complete cds	AGN_ELP023xl15f1.ab1 AGN_ELP Nicotiana tabacum cDNA 5', mRNA sequence [FG139865]
12.65	14.02	13.89	11.33	12.51	13.7	12.5	13.61	13.38	0.014922	0.041537	-1.35833	0.390033	TA15389_4097	28 kDa ribonucleoprotein, chloroplast precursor; n=1; Nicotiana sylvestris|Rep: 28 kDa ribonucleoprotein, chloroplast precursor - Nicotiana sylvestris (Wood tobacco)...	ROC3_NICSY (P19682) 28 kDa ribonucleoprotein, chloroplast precursor (28RNP), complete [TC12930]
7.1	8.93	9.45	7.27	8.37	8.82	8.01	9.17	8.16	0.005416	0.025965	-1.35667	0.390483	EB428937	Serine/threonine-specific protein kinase-like protein [Arabidopsis thaliana (Mouse-ear cress)]	Unknown
7.87	10	9.69	7.95	8.87	9.97	8.81	9.61	9.26	0.00425	0.023566	-1.35667	0.390483	TA18241_4097	Beta-galactosidase precursor; n=1; Solanum lycopersicum|Rep: Beta-galactosidase precursor - Solanum lycopersicum (Tomato) (Lycopersicon esculentum):Hydrolysis of terminal non-reducing beta-D-galactose residues in beta-D-galactosides.	AF154422 beta-galactosidase {Lycopersicon esculentum} (exp=-1; wgp=0; cg=0), partial (34%) [TC12578]
7.49	9	9.3	7.63	9.03	9.12	8.17	9.18	9.05	4.5e-05	0.005458	-1.35	0.392292	FG145902	Arabidopsis thaliana short-chain dehydrogenase/reductase (SDR) family protein (AT4G09750) mRNA, complete cds 45% query coverage	AGN_RPC011xb22f1.ab1 AGN_RPC Nicotiana tabacum cDNA 5', mRNA sequence [FG145902]
10.02	11.31	11.44	9.07	10.56	11.24	10.36	11.24	11.11	0.003734	0.022112	-1.33333	0.39685	EB426901	a	Unknown
14.02	16.15	16.43	13.98	14.84	15.16	14.64	15.76	14.93	0.016021	0.042916	-1.33167	0.397309	TA13593_4097	60S ribosomal protein L41; n=10; Magnoliophyta|Rep: 60S ribosomal protein L41 - Arabidopsis thaliana (Mouse-ear cress)	RL41_ARATH (P62120) 60S ribosomal protein L41, complete [TC12794]
8.98	10.73	10.56	8.77	10.34	10.09	9.3	10.49	9.88	0.000431	0.009041	-1.33167	0.397309	DV999244	Cluster: Germin-like protein; n=1; Capsicum chinense|Rep: Germin-like protein - Capsicum chinense (Scotch bonnet) (Bonnet pepper)	KL4B.101H13F.051103T7 KL4B Nicotiana tabacum cDNA clone KL4B.101H13, mRNA sequence [DV999244]
6.88	8.58	9.37	6.8	7.6	8.73	7.74	8.7	7.84	0.018246	0.045635	-1.33	0.397768	BP135379	Putative pectin methylesterase related	Unknown
11.48	12.55	12.81	11.08	12.19	12.77	11.23	12.6	12.64	5.3e-05	0.005656	-1.33	0.397768	FG636717	Tomato phytoene synthetase mRNA, complete cds	TT-19_K12 Samsun trichome library Nicotiana tabacum cDNA, mRNA sequence [FG636717]
9.08	10.86	10.86	8.85	9.81	10.26	9.31	10.44	10.22	0.00132	0.014073	-1.32833	0.398228	FG185867	Arabidopsis thaliana At5g08400/F8L15_130 mRNA, complete cds	AGN_PNL210af1_h12.trimmed.seq AGN_PNL Nicotiana tabacum cDNA 5', mRNA sequence [FG185867]
12.31	13.2	13.39	11.35	13.81	13.66	12.98	13.51	13.67	0.005589	0.026455	-1.32667	0.398688	CV017661	Arabidopsis thaliana CCB1 (COFACTOR ASSEMBLY OF COMPLEX C)	BT006294 At3g26710 {Arabidopsis thaliana} (exp=-1; wgp=0; cg=0), partial (67%) [TC12341]
7.56	9.1	9.2	6.48	7.58	8.55	7.59	8.65	8.14	0.018492	0.045791	-1.32667	0.398688	FG640342	a	TT-38_L05 Burley21 trichome library Nicotiana tabacum cDNA, mRNA sequence [FG640342]
10.15	10.81	10.95	9.3	10.57	11.16	9.38	10.83	11.21	0.000691	0.010846	-1.31167	0.402855	FG643619	Nicotiana tabacum mitochondrial DNA, complete genome;Nicotiana tabacum chloroplast kr14 DNA integrant	TT-07_K11 K326 late senescent leaf library Nicotiana tabacum cDNA, mRNA sequence [FG643619]
10.82	12.66	12.82	10.86	11.59	11.96	10.93	12.23	11.8	0.002857	0.019819	-1.30667	0.404254	TA17354_4097	Nucleolar RNA-binding Nop10p-like protein; n=1; Oryza sativa (japonica cultivar-group)|Rep: Nucleolar RNA-binding Nop10p-like protein - Oryza sativa subsp. japonica (Rice)...	Q6K950_ORYSA (Q6K950) Nucleolar RNA-binding Nop10p-like protein, partial (25%) [TC11537]
8.85	9.44	9.76	8.18	9.91	10.05	8.59	9.79	10.07	0.000238	0.007344	-1.29667	0.407066	TA18536_4097	Cluster: F19K23.12 protein; n=1; Arabidopsis thaliana|Rep: F19K23.12 protein - Arabidopsis thaliana (Mouse-ear cress);LKua-ubiquitin conjugating enzyme hybrid localisation domain	Unknown
13.42	14.47	14.59	12.81	12.95	14.75	12.67	14.32	14.48	0.017982	0.045238	-1.29333	0.408007	EB435796	Ricinus communis delta 9 desaturase, putative, mRNA	TL13.002G15F.060117T7 TL13 Nicotiana tabacum cDNA clone TL13.002G15, mRNA sequence [EB435796]
10.86	12.11	11.92	10.23	11.61	12.02	10.67	11.75	11.81	0.000105	0.006309	-1.28333	0.410845	DV162399	a	Unknown
11.03	12.62	12.83	10.79	11.83	12.19	11.39	12.44	12.18	0.00114	0.013389	-1.27833	0.412272	FG185867	a	AGN_PNL210af1_h12.trimmed.seq AGN_PNL Nicotiana tabacum cDNA 5', mRNA sequence [FG185867]
13	13.77	13.8	11.39	13.61	14.13	13.15	13.64	13.79	0.012834	0.038647	-1.27667	0.412748	TA15644_4097	a	Q6SYB1_TRIPR (Q6SYB1) GTP-binding protein TypA, partial (33%) [TC8935]
8.18	9.74	10.05	7.87	9.16	9.56	8.88	9.75	9.26	0.002556	0.018748	-1.27667	0.412748	BP526415	Subtilisin-like serine protease, probable related cluster	Unknown
8.79	10.25	10.62	8.21	9.1	10.01	9.13	10.19	9.72	0.009416	0.033272	-1.27167	0.414181	EB433550	Nicotiana tabacum NTGT1b mRNA for glucosyltransferase	Unknown
9.71	11.36	11.48	9.38	10.17	11.21	10.3	11.19	10.99	0.006433	0.02813	-1.27	0.41466	BP534756	Nicotiana tabacum enr-T1 gene	Unknown
11.73	13.02	13.17	11.46	12.59	13.2	11.96	12.93	13	0.000104	0.006306	-1.26833	0.415139	AJ005062	Glycine-rich protein; n=1; Nicotiana glauca|Rep: Glycine-rich protein - Nicotiana glauca (Glaucous tobacco) (Tree tobacco)	TT-31_C10 Samsun trichome library Nicotiana tabacum cDNA, mRNA sequence [FG637531]
11	12.29	12.04	11.08	12.64	12.65	11.42	12.2	12.78	0.000348	0.008367	-1.26667	0.415619	EB432676	0	AY103303 At1g75100/F9E10_5 {Arabidopsis thaliana} (exp=-1; wgp=0; cg=0), partial (14%) [TC13583]
9.78	12.13	11.83	10.08	10.48	10.92	10.18	11.45	10.87	0.013347	0.039489	-1.26667	0.415619	TA20271_4097	a	Unknown
7.44	8.91	8.67	7.5	9.1	8.85	7.87	8.84	8.85	1.6e-05	0.004404	-1.26667	0.415619	EB437677	a	Q9FZ95_ARATH (Q9FZ95) F3H9.12 protein, partial (6%) [TC13338]
8.53	10.09	10.36	8.66	9.51	9.87	8.99	10.14	9.98	0.000327	0.008224	-1.265	0.416099	DW005064	thiredoxin like protein putative	KR3B.110H15F.051111T7 KR3B Nicotiana tabacum cDNA clone KR3B.110H15, mRNA sequence [DW005064]
9.51	10.53	10.25	8.98	10.56	11.22	9.58	10.6	10.56	0.000868	0.011854	-1.26333	0.41658	EB447708	Family of conserved plant proteins. Conserved region identified in a phosphate-induced protein of unknown function	KT7B.100O12F.051010T7 KT7 Nicotiana tabacum cDNA clone KT7B.100O12, mRNA sequence [EB447708]
7.17	9.57	8.92	7.36	8.58	7.82	7.89	8.98	8.53	0.012147	0.037681	-1.26	0.417544	BP535020	a	Unknown
7.31	9.04	8.77	7.21	8.2	8.29	7.11	8.38	8.09	0.000792	0.011452	-1.25167	0.419963	CV019183	a	Unknown
8.52	10.06	10.18	9.14	10.08	10.4	9.37	10.23	10.6	0.00053	0.009613	-1.24833	0.420934	DW000256	Similarity to pherophorin; n=1; Arabidopsis thaliana|Rep: Similarity to pherophorin - Arabidopsis thaliana (Mouse-ear cress)	KL4B.105E21F.051104T7 KL4B Nicotiana tabacum cDNA clone KL4B.105E21, mRNA sequence [DW000256]
7.23	9.73	9.29	7.85	9.22	9.29	9.17	9.61	8.84	0.02064	0.048371	-1.24667	0.421421	M29868	Acidic endochitinase Q precursor; n=1; Nicotiana tabacum|Rep: Acidic endochitinase Q precursor - Nicotiana tabacum (Common tobacco)	Tobacco pathogenesis-related protein Q (PR-Q) mRNA, complete cds [M29868]
8.29	9.46	9.28	7.84	9.82	9.77	8.94	9.57	9.71	0.001351	0.014256	-1.245	0.421908	AM810856	Ricinus communis UDP-glucuronosyltransferase, putative, mRNA 23% query coverage	AM810856 DL, diurnal library Nicotiana tabacum cDNA clone nt005165063, mRNA sequence [AM810856]
11.27	11.61	11.79	9.7	12.53	12.1	11.35	11.93	12.09	0.017475	0.044606	-1.235	0.424842	TA12063_4097	Arabidopsis thaliana PGR5 (proton gradient regulation 5); electron carrier (PGR5) mRNA, complete cds	Q9SL05_ARATH (Q9SL05) Expressed protein (At2g05620/T20G20.3), partial (57%) [TC8633]
7.17	9.66	9.23	7.55	8.83	8.95	8.92	9.31	8.7	0.019185	0.04662	-1.23333	0.425334	M29868	Acidic endochitinase Q precursor; n=1; Nicotiana tabacum|Rep: Acidic endochitinase Q precursor - Nicotiana tabacum (Common tobacco)	Tobacco pathogenesis-related protein Q (PR-Q) mRNA, complete cds [M29868]
9.97	11.56	11.52	9.8	11.21	11.57	10.66	11.28	11.12	0.000593	0.010009	-1.23333	0.425334	EB424803	Lycopersicon esculentum ACI112 (ACI112) mRNA, complete cds 29% query coverage only	KF8C.101I21F.051214T7 KF8 Nicotiana tabacum cDNA clone KF8C.101I21, mRNA sequence [EB424803]
7.86	9.01	9.01	6.61	7.55	8.56	7.47	8.57	8.55	0.01807	0.045382	-1.22833	0.42681	BP135506	Ricinus communis lysyl-tRNA synthetase, putative, mRNA	Unknown
8.31	10.36	10.46	9.28	9.86	9.96	9.07	10.09	9.95	0.001433	0.014755	-1.22667	0.427304	BP532431	a	Unknown
10.29	11.71	12.12	9.77	10.37	11.46	10.58	11.7	11.26	0.016251	0.043263	-1.22333	0.428292	X82833	N.tabacum mRNA for uroporphyrinogen decarboxylase	N.tabacum mRNA for uroporphyrinogen decarboxylase [X82833]
9.7	10.99	11.26	9.05	10.9	11.27	10.71	11.12	10.69	0.009381	0.03324	-1.21833	0.429779	TA18894_4097	Basic helix-loop-helix protein; n=1; Sesamum indicum|Rep: Basic helix-loop-helix protein - Sesamum indicum (Oriental sesame) (Gingelly)	Unknown
11.18	11.94	12.08	10.3	11.91	12.38	11.18	11.99	12.3	0.001017	0.012689	-1.21333	0.431271	EB681816	Nicotiana attenuata photosystem I subunit XI mRNA, complete cds	Q84UU0_9SOLA (Q84UU0) Photosystem I subunit XI, partial (54%) [TC12373]
11.95	12.88	13.06	11.21	12.39	13.28	12.35	13.24	13.44	0.006158	0.027552	-1.21167	0.43177	AM746200	Nicotiana tabacum partial mRNA for glutamyl tRNA Reductase	Nicotiana tabacum partial mRNA for glutamyl tRNA Reductase (hemA gene) [AM746200]
9.34	10.63	10.9	9.4	10.67	11.12	10.1	10.91	10.71	0.000443	0.009179	-1.21	0.432269	EB424613	Camellia sinensis MYB transcription factor mRNA, complete cds; Arabidopsis thaliana myb family transcription factor (AT3G09600) mRNA, complete cds	KF8C.101A14F.051214T7 KF8 Nicotiana tabacum cDNA clone KF8C.101A14, mRNA sequence [EB424613]
10.43	12.03	11.87	9.82	10.89	11.28	10.66	11.64	11.34	0.005081	0.025252	-1.205	0.433769	TA16893_4097	a	Q6T7F2_SOLTU (Q6T7F2) 5'-aminoimidazole ribonucleotide synthetase , partial (72%) [TC6904]
10.48	12.11	12.17	10.12	10.72	11.39	10.43	11.67	11.22	0.009388	0.03324	-1.20333	0.434271	EB447309	a	KR2B.115K01F.051230T7 KR2B Nicotiana tabacum cDNA clone KR2B.115K01, mRNA sequence [EB447309]
11.32	12.36	12.76	11.18	12.63	12.6	11.7	12.67	12.59	3.5e-05	0.005458	-1.20167	0.434773	TA17540_4097	Hypothetical protein Sb50; n=1; Picea mariana|Rep: Hypothetical protein Sb50 - Picea mariana (Black spruce)	Unknown
10.2	11.85	11.87	10.06	10.4	11.68	10.39	11.54	11.17	0.009665	0.033535	-1.20167	0.434773	DW000313	GATA transcription factor 24 [Arabidopsis thaliana (Mouse-ear cress)]	Unknown
13.06	13.58	13.52	12.61	13.35	14.01	11.44	13.45	13.5	0.010301	0.034644	-1.19833	0.435778	EB449928	Pectin methyl-esterase [Nicotiana benthamiana]	Q9LEB0_TOBAC (Q9LEB0) Pectin methylesterase, partial (43%) [TC9838]
13.76	15.01	15.2	12.97	14.56	14.99	14.37	15	14.63	0.005593	0.026455	-1.19833	0.435778	TA13552_4097	50S ribosomal protein L15, chloroplast precursor; n=2; Arabidopsis thaliana|Rep: 50S ribosomal protein L15, chloroplast precursor - Arabidopsis thaliana (Mouse-ear cress)...	Unknown
11.3	12.3	12.3	10.01	11.93	12.11	11.45	12.1	11.97	0.006537	0.028319	-1.19833	0.435778	EB449155	a	KT7C.102A20F.051216T7 KT7 Nicotiana tabacum cDNA clone KT7C.102A20, mRNA sequence [EB449155]
9.37	10.81	10.82	9.81	9.99	10.9	9.36	10.62	11.13	0.002097	0.017399	-1.19833	0.435778	FG198791	Ricinus communis translation elongation factor G, putative, mRNA	AGN_PNL227df1_g11.trimmed.seq AGN_PNL Nicotiana tabacum cDNA 5', mRNA sequence [FG198791]
9.28	11.17	11.28	9.35	10.49	10.57	10.39	11.05	10.66	0.006169	0.027556	-1.19667	0.436282	BP132614	a	Unknown
10.13	11.68	12.24	9.68	10.81	11.25	10.96	11.64	11.09	0.018331	0.045684	-1.195	0.436786	TA15035_4097	a	Q8H0H2_TOBAC (Q8H0H2) Chromomethylase-like protein, partial (50%) [TC6499]
7.96	9.27	9.59	7.97	8.94	9.29	8.22	9.19	9.19	5.3e-05	0.005656	-1.195	0.436786	FG141460	Ricinus communis RNA binding protein, putative, mRNA 42 %query coverage	AGN_RPC025xn11f1.ab1 AGN_RPC Nicotiana tabacum cDNA 5', mRNA sequence [FG141460]
11.35	12.97	12.96	11.57	13.19	12.66	12.19	12.86	12.73	0.000565	0.009856	-1.19167	0.437797	EB678616	Nicotiana benthamiana molecular chaperone Hsp90-1 mRNA	Q6UJX5_NICBE (Q6UJX5) Molecular chaperone Hsp90-2, partial (66%) [TC8559]
13.06	15.17	15.2	13.28	13.74	14.16	13.51	14.62	13.96	0.016723	0.043833	-1.19167	0.437797	CV016866	a	Unknown
10.02	10.92	11.32	9.67	10.24	11.38	9.84	11.12	11.23	0.002575	0.018804	-1.19167	0.437797	TA14322_4097	Mg protoporphyrin IX chelatase; n=1; Nicotiana tabacum|Rep: Mg protoporphyrin IX chelatase - Nicotiana tabacum (Common tobacco)	O22435_TOBAC (O22435) Mg protoporphyrin IX chelatase, complete [TC5076]
9.8	11	11.2	8.96	10.92	11.18	10.65	11	10.65	0.010214	0.034519	-1.18833	0.43881	DV999907	a	KL4B.104F13F.051104T7 KL4B Nicotiana tabacum cDNA clone KL4B.104F13, mRNA sequence [DV999907]
12.09	13.6	13.71	12.38	13.25	13.46	12.56	13.53	13.64	4.3e-05	0.005458	-1.18833	0.43881	EB433227	Ricinus communis inorganic pyrophosphatase, putative, mRNA	Unknown
7.96	8.91	9.03	6.4	8.62	8.65	8.27	8.63	8.51	0.020647	0.048377	-1.18167	0.440842	TA19093_4097	a	Q7XC72_ORYSA (Q7XC72) Expressed protein, partial (49%) [TC10402]
10.31	11.81	12.07	10.4	11.41	11.72	11.06	11.8	11.81	0.000605	0.01016	-1.18	0.441351	TA17483_4097	Tryptophan synthase beta chain 2, chloroplast precursor; n=1; Camptotheca acuminata|Rep: Tryptophan synthase beta chain 2, chloroplast precursor - Camptotheca acuminata...	TRPB_CAMAC (O50046) Tryptophan synthase beta chain 2, chloroplast precursor , partial (33%) [TC9170]
10.18	11.79	12.25	10.56	11.53	11.9	11.17	11.93	11.5	0.002258	0.017963	-1.18	0.441351	EB425148	hypothetical protein have the biological roles like positive regulation of transcription, DNA-dependent	KF8C.102I07F.051214T7 KF8 Nicotiana tabacum cDNA clone KF8C.102I07, mRNA sequence [EB425148]
12.98	14.29	14.51	12.45	13.12	13.99	13	14.1	13.88	0.006774	0.028762	-1.17167	0.443908	EF051141	a	Nicotiana tabacum putative chloroplast ribonucleoprotein-like mRNA, partial sequence; nuclear gene for chloroplast product [EF051141]
11.41	13.41	13.52	12.3	12.53	13.02	11.97	13.2	12.7	0.004894	0.024889	-1.17	0.444421	DV160993	a	KR3B.110C09F.051111T7 KR3B Nicotiana tabacum cDNA clone KR3B.110C09, mRNA sequence [DW004945]
9.03	10.26	10.67	8.98	10.52	10.14	9.53	10.5	10.01	0.000467	0.009377	-1.17	0.444421	DW001833	Arabidopsis thaliana unknown protein (AT3G02910) mRNA, complete cds	Q84T74_ORYSA (Q84T74) Expressed protein, partial (57%) [TC12035]
10.43	12.71	12.58	11.25	11.46	11.95	11.15	12.32	11.66	0.011731	0.037155	-1.17	0.444421	EB678791	a	KG9B.105H23F.051128T7 KG9B Nicotiana tabacum cDNA clone KG9B.105H23, mRNA sequence [EB678791]
7.78	9.83	9.75	7.98	8.37	9.31	8.62	9.49	9.03	0.014548	0.041087	-1.17	0.444421	FG155251	a	AGN_RNC211xj03f1.ab1 AGN_RNC Nicotiana tabacum cDNA 5', mRNA sequence [FG155251]
9.99	11.67	11.86	10.05	11.44	11.25	11.15	11.83	11.32	0.005286	0.025736	-1.165	0.445964	EB438995	Nicotiana benthamiana mRNA for SUMO E2 conjugating enzyme SCE1 (sce1 gene) 62 % query coverage	KN6B.102E21F.051230T7 KN6B Nicotiana tabacum cDNA clone KN6B.102E21, mRNA sequence [EB438995]
13.24	15	14.95	13.04	13.43	13.99	13.05	14.52	13.74	0.020937	0.048618	-1.16167	0.446996	FG641760	a	TT-03_F12 K326 early senescent leaf library Nicotiana tabacum cDNA, mRNA sequence [FG641760]
11.94	12.79	12.46	10.95	11.73	13.09	11.21	12.34	12.75	0.011569	0.036875	-1.16	0.447513	EH622717	The MBOAT (membrane bound O-acyl transferase) family of membrane proteins contains a variety of acyltransferase enzymes. A conserved histidine has been suggested to be the active site residue [1].	CHO_SL024xl10f1.ab1 CHO_SL Nicotiana tabacum cDNA, mRNA sequence [EH622717]
9.89	10.89	10.99	8.77	9.52	10.76	9.4	10.46	10.45	0.019273	0.046736	-1.15833	0.44803	AY433959	Inosine-5'-phosphate dehydrogenase related cluster	Nicotiana tabacum inosine-5'-phosphate dehydrogenase (guaB) mRNA, partial cds [AY433959]
7.29	9.22	9.17	7.69	9.42	8.72	8.88	9.1	9.03	0.011742	0.037168	-1.15667	0.448548	AB174847	Putative ATPase related cluster	Nicotiana tabacum NtAAA1 mRNA for putative ATPase, complete cds [AB174847]
11.33	12.27	12.32	10.54	12.16	12.52	11.57	12.29	12.26	0.001052	0.012854	-1.15667	0.448548	EB451639	a	KT7C.112C10F.051221T7 KT7 Nicotiana tabacum cDNA clone KT7C.112C10, mRNA sequence [EB451639]
8.74	10.38	10.3	9	10.37	9.94	9.54	10.21	10.3	0.000392	0.008766	-1.15667	0.448548	FG136392	a	AGN_ELP008xd10f1.ab1 AGN_ELP Nicotiana tabacum cDNA 5', mRNA sequence [FG136392]
10.22	11.86	11.92	9.86	10.55	11.44	10.76	11.51	11.31	0.011848	0.037307	-1.15167	0.450105	EB679092	Arabidopsis thaliana pentatricopeptide (PPR) repeat-containing protein (AT3G15130) mRNA, complete cds:48.2 % query coverage	KG9B.106E24F.051129T7 KG9B Nicotiana tabacum cDNA clone KG9B.106E24, mRNA sequence [EB679092]
11.39	12.68	12.82	11.17	11.78	12.37	11.31	12.52	12.45	0.001216	0.01377	-1.14667	0.451668	EB440056	Arabidopsis thaliana RNA binding (AT4G39040) mRNA	KN6B.105D12F.060104T7 KN6B Nicotiana tabacum cDNA clone KN6B.105D12, mRNA sequence [EB440056]
7.66	9.3	9.55	7.83	8.51	8.72	8	8.97	8.81	0.001991	0.017024	-1.14667	0.451668	EH664045	a	Unknown
8.19	9.67	9.9	8.08	9.39	9.57	9.11	9.73	9.37	0.002346	0.018173	-1.145	0.45219	DV157983	Nicotiana benthamiana myosin VIII-2 mRNA, complete cds	KG9B.002G08F.050720T7 KG9B Nicotiana tabacum cDNA clone KG9B.002G08, mRNA sequence [DV157983]
11.58	12.65	12.8	10.99	12.74	12.49	12.22	12.83	12.93	0.002566	0.018771	-1.14333	0.452712	CV017661	Arabidopsis thaliana CCB1 (COFACTOR ASSEMBLY OF COMPLEX C)	BT006294 At3g26710 {Arabidopsis thaliana} (exp=-1; wgp=0; cg=0), partial (67%) [TC12341]
10.04	11.05	11.18	9.15	10.15	11.14	10.32	10.97	11.38	0.012949	0.038816	-1.14167	0.453236	EB442951	Arabidopsis thaliana ALF5 (ABERRANT LATERAL ROOT FORMATION 5	Unknown
9.97	11.97	11.85	9.85	10.61	10.63	10.36	11.4	10.72	0.021893	0.049648	-1.13667	0.454809	TA17700_4097	a	Y5486_ARATH (Q8L8Q8) Protein At5g64816 precursor, partial (97%) [TC10891]
12.26	13.75	13.72	12.46	12.55	13.83	12.41	13.66	13.55	0.005764	0.0268	-1.13333	0.455861	DW001145	Chloroplast fatty acid desaturase 6; n=1; Olea europaea subsp. europaea|Rep: Chloroplast fatty acid desaturase 6 - Olea europaea subsp. europaea	KL4B.110E10F.051106T7 KL4B Nicotiana tabacum cDNA clone KL4B.110E10, mRNA sequence [DW001145]
14.12	15.56	15.8	13.96	14	15.07	13.88	15.31	14.97	0.020138	0.047749	-1.13167	0.456388	CV019573	N.sylvestris DNA for 31kD chloroplast ribonucleoprotein	Unknown
8.11	9.22	9.13	6.67	8.47	8.75	8.23	8.78	8.46	0.020534	0.048281	-1.13167	0.456388	FG644069	a	TT-15_P07 K326 late senescent leaf library Nicotiana tabacum cDNA, mRNA sequence [FG644069]
12.02	13.59	13.36	11.89	12.54	13.51	12.3	13.28	12.92	0.002792	0.019565	-1.13	0.456916	FG156029	Populus trichocarpa fasciclin-like arabinogalactan protein, mRNA	AGN_RNC029xc24f1.ab1 AGN_RNC Nicotiana tabacum cDNA 5', mRNA sequence [FG156029]
9.82	11	11.22	9.63	10.96	11.38	10.5	11.21	10.91	0.000893	0.012052	-1.13	0.456916	EB426691	Ricinus communis cinnamoyl-CoA reductase, putative, mRNA	KF8C.106N10F.051215T7 KF8 Nicotiana tabacum cDNA clone KF8C.106N10, mRNA sequence [EB426691]
9.86	10.94	11.27	9.87	11.43	10.86	10.06	11.09	10.75	0.000203	0.007248	-1.12667	0.457973	TA20089_4097	Solanum hirtum clone 05T1688-28 At3g02910-like protein gene, partial cds	Q84T74_ORYSA (Q84T74) Expressed protein, partial (79%) [TC12673]
8.48	9.25	9.49	8.48	9.9	9.62	8.57	9.5	10.01	0.000308	0.008065	-1.11833	0.460626	FG132992	Ricinus communis Protein ABC1, mitochondrial precursor, putative	AGN_ELP018xc19f1.ab1 AGN_ELP Nicotiana tabacum cDNA 5', mRNA sequence [FG132992]
11.35	12.16	12.62	11.53	12.81	12.75	11.45	12.41	12.61	0.000128	0.006434	-1.11667	0.461158	EB427139	Late elongated hypocotyl [Castanea sativa (Sweet chestnut)]	Unknown
9.01	10.48	10.69	8.75	9.84	10.4	9.67	10.36	9.77	0.005748	0.026752	-1.11333	0.462225	BP135271	Putative phytosulfokine receptor related cluster	Unknown
10.21	11.91	11.8	10.88	12.56	11.52	11.21	11.85	11.63	0.006492	0.028246	-1.11167	0.462759	FG135146	a	AGN_ELP011xe21f1.ab1 AGN_ELP Nicotiana tabacum cDNA 5', mRNA sequence [FG135146]
9.47	10.08	10.2	8.79	10.49	10.67	9.59	10.31	10.6	0.001295	0.014073	-1.10833	0.46383	EB438652	Arabidopsis thaliana genomic DNA, chromosome 5, P1 clone:MJB21 [Arabidopsis thaliana (Mouse-ear cress)];methyltransferase activity	KN6B.101F17F.051230T7 KN6B Nicotiana tabacum cDNA clone KN6B.101F17, mRNA sequence [EB438652]
9.12	10.94	11.04	9.9	9.98	10.74	9.44	10.64	10.23	0.006276	0.027715	-1.10833	0.46383	CV016771	a	Unknown
8.19	9.09	9.24	7.26	9.37	9.21	8.78	9.16	9.04	0.00746	0.030093	-1.10833	0.46383	EB444722	a	KR2B.104L20F.051227T7 KR2B Nicotiana tabacum cDNA clone KR2B.104L20, mRNA sequence [EB444722]
7.17	8.39	9.35	7.19	8.12	8.45	8.01	8.97	8.11	0.015249	0.042024	-1.10833	0.46383	EB677473	Arabidopsis thaliana EMS1 (EXCESS MICROSPOROCYTES1)	KG9B.101O03F.060120T7 KG9B Nicotiana tabacum cDNA clone KG9B.101O03, mRNA sequence [EB677473]
8.4	9.73	9.7	8.76	9.96	9.92	8.87	9.59	9.79	4.7e-05	0.00549	-1.105	0.464902	AJ005062	Glycine-rich protein; n=1; Nicotiana glauca|Rep: Glycine-rich protein - Nicotiana glauca (Glaucous tobacco) (Tree tobacco)	AJ632923 Nicotiana tabacum leaf Nicotiana tabacum cDNA clone Nt05-B07, mRNA sequence [AJ632923]
8.02	8.45	8.65	6.44	8.02	8.77	7.62	8.2	8.7	0.017785	0.044941	-1.105	0.464902	EB681467	Arabidopsis thaliana late-embryogenesis abundant M17 protein (M17	Unknown
8.99	10.86	11.35	9.95	11.27	10.51	10.49	11.1	10.38	0.021513	0.049134	-1.10167	0.465978	FG134971	a	AGN_ELP012xf09f1.ab1 AGN_ELP Nicotiana tabacum cDNA 5', mRNA sequence [FG134971]
9.6	11.57	11.62	9.69	10.38	10.54	10.22	11.12	10.39	0.020167	0.047799	-1.1	0.466516	EB433044	a	Y5486_ARATH (Q8L8Q8) Protein At5g64816 precursor, partial (97%) [TC10891]
10.56	12.17	12.22	10.69	10.69	11.74	10.55	11.86	11.5	0.013991	0.040375	-1.09667	0.467596	EB441893	Arabidopsis thaliana unknown protein (AT5G24690) mRNA	AAD25674.1, partial (65%) [TC13280]
9.11	9.93	9.6	7.51	9.08	9.57	8.52	9.46	9.21	0.017773	0.044941	-1.095	0.468136	FG638800	a	TT-08_C20 Burley21 trichome library Nicotiana tabacum cDNA, mRNA sequence [FG638800]
8.44	9.39	9.62	7.9	9.21	9.56	8.76	9.42	9.56	0.000644	0.010471	-1.09333	0.468677	BP529450	a	Unknown
9.3	10.85	11.03	9.44	9.89	10.48	9.74	10.8	10.47	0.003753	0.022162	-1.09333	0.468677	BP534870	Ricinus communis dihydrolipoamide acetyltransferase component of pyruvate dehydrogenase, putative, mRNA	Unknown
9.27	10.28	10.25	8.74	10.24	10.39	9.48	10.11	10.27	0.000192	0.007163	-1.09333	0.468677	DV157619	a	Unknown
13.4	15.46	15.08	13.75	14.67	15.07	14.37	15.14	14.17	0.012406	0.038109	-1.09167	0.469219	TA19674_4097	a	Q9FUL8_NICAL (Q9FUL8) Arabinogalactan protein, complete [TC5403]
8.88	10.23	10.36	8.9	10.33	10.12	9.44	10.03	9.92	0.000234	0.007338	-1.09167	0.469219	BP535076	Nicotiana benthamiana molecular chaperone Hsp90-1 mRNA	Q6UJX5_NICBE (Q6UJX5) Molecular chaperone Hsp90-2, partial (66%) [TC8559]
11.51	13.03	13.41	11.82	12.26	12.95	12.13	13.17	12.65	0.004855	0.024781	-1.09167	0.469219	EB450897	a	Unknown
7.52	8.74	8.64	6.77	8.76	8.7	8.63	8.71	8.81	0.018381	0.045724	-1.08667	0.470848	FG161674	Ricinus communis Glucan endo-1,3-beta-glucosidase precursor, putativ	AGN_RNC018xp18f1.ab1 AGN_RNC Nicotiana tabacum cDNA 5', mRNA sequence [FG161674]
7.7	8.18	8.47	6.64	8.58	8.97	8.11	8.61	8.61	0.012311	0.037944	-1.08667	0.470848	FG635635	a	TT-05_F02 Samsun trichome library Nicotiana tabacum cDNA, mRNA sequence [FG635635]
8.21	9.02	8.57	7.67	8.98	9.21	7.94	8.68	9.68	0.0041	0.023238	-1.08333	0.471937	EB680547	a	Unknown
9.58	10.57	11.32	9.95	11.27	11.01	10.46	11.19	11.1	0.002396	0.018306	-1.08	0.473029	TA18571_4097	a	Unknown
9.37	10.39	10.67	9.08	10.31	10.74	9.89	10.64	10.4	0.00072	0.010978	-1.07833	0.473576	TA16219_4097	Ribosome-binding factor A; NAD-dependent epimerase/dehydratase; n=1; Medicago truncatula|Rep: Ribosome-binding factor A; NAD-dependent epimerase/dehydratase - Medicago	NM_127952 cinnamoyl-CoA reductase {Arabidopsis thaliana} (exp=-1; wgp=0; cg=0), partial (30%) [TC6716]
7.97	8.67	8.75	6.51	8.17	8.91	8.07	8.44	8.62	0.021271	0.048878	-1.07667	0.474123	DV157977	a	Q9LET9_ARATH (Q9LET9) Ser/thr specific protein kinase-like protein (Fragment), partial (39%) [TC12251]
13.66	14.67	14.93	12.95	14.69	15.02	14.59	14.97	14.57	0.013992	0.040375	-1.075	0.474671	EB681735	Ricinus communis RNA binding protein, putative, mRNA	KP1B.105G06F.060116T7 KP1B Nicotiana tabacum cDNA clone KP1B.105G06, mRNA sequence [EB681735]
9.11	10.07	10.24	8.35	10.1	10.1	9.59	10.02	10.02	0.00295	0.020032	-1.075	0.474671	FG155177	a	AGN_RNC211xk09f1.ab1 AGN_RNC Nicotiana tabacum cDNA 5', mRNA sequence [FG155177]
12.55	14.12	14.09	12.51	12.77	13.47	12.28	13.65	13.02	0.014732	0.041355	-1.07333	0.47522	TA12305_4097	a	1909359A ribosomal protein S19. {Solanum tuberosum} (exp=-1; wgp=-1; cg=-1), complete [TC9120]
7.18	8.21	8.33	7.41	8.41	8.43	7.14	7.9	8.6	0.000216	0.007248	-1.07	0.476319	EC391407	Populus trichocarpa histidine kinase 3B (HK3B) mRNA,	Unknown
11.56	12.7	12.61	10.34	11.9	12.22	11.66	12.27	11.84	0.018144	0.045488	-1.07	0.476319	TA13481_4097	a	Unknown
9.08	11.04	10.93	9.36	9.62	10.27	9.61	10.63	10.02	0.017073	0.044239	-1.06833	0.47687	TA11894_4097	a	Unknown
12.63	13.77	13.78	12.17	12.4	13.72	12.31	13.5	13.45	0.013875	0.040191	-1.06667	0.477421	TA15510_4097	Chloroplast fatty acid desaturase 6; n=1; Olea europaea subsp. europaea|Rep: Chloroplast fatty acid desaturase 6 - Olea europaea subsp. Europaea	Q5U9G0_OLEEU (Q5U9G0) Chloroplast fatty acid desaturase 6, partial (93%) [TC4456]
9.47	10.85	10.4	9.75	11.26	11.17	10.2	10.71	10.84	0.002582	0.018835	-1.065	0.477973	EB424845	Arabidopsis thaliana MATE efflux family protein (AT5G38030) mRNA,	KF8C.101K19F.051214T7 KF8 Nicotiana tabacum cDNA clone KF8C.101K19, mRNA sequence [EB424845]
9.65	10.87	11.12	8.99	9.55	10.33	9.38	10.44	10.11	0.020273	0.047935	-1.06333	0.478525	DV159114	a	KG9B.005H16F.050721T7 KG9B Nicotiana tabacum cDNA clone KG9B.005H16, mRNA sequence [DV159114]
8.54	9.27	9.48	8.64	9.84	9.7	8.59	9.54	10.07	0.000433	0.009041	-1.06	0.479632	FG132992	Arabidopsis thaliana ABC1 family protein (AT3G24190) mRNA,	AGN_ELP018xc19f1.ab1 AGN_ELP Nicotiana tabacum cDNA 5', mRNA sequence [FG132992]
10.32	12.03	11.76	10.34	10.7	11.24	10.43	11.46	11.34	0.006225	0.027616	-1.05833	0.480186	TA19539_4097	a	Unknown
8.17	9.26	9.48	7.67	9.14	9.37	8.89	9.44	9.1	0.003953	0.022706	-1.055	0.481297	TA19351_4097	PPAK motif; Heavy metal transport/detoxification protein; n=1; Medicago truncatula|Rep: PPAK motif; Heavy metal transport/detoxification protein - Medicago truncatula (Barrel medic)...	NM_122366 copper ion binding {Arabidopsis thaliana} (exp=-1; wgp=0; cg=0), partial (54%) [TC10433]
8.99	9.8	10.06	8.63	10.51	10.29	9.69	10.02	10.26	0.004144	0.023332	-1.05333	0.481854	BP129232	Nicotiana tabacum digalactosyldiacylglycerol synthase (dgd1) mRNA	Unknown
8.93	10.49	10.67	9.01	9.3	10.02	9.35	10.26	10.13	0.009643	0.033534	-1.04833	0.483526	DW001139	Ricinus communis GTP-binding protein era, putative, mRNA	Q8VZ74_ARATH (Q8VZ74) GTP-binding protein-like, partial (53%) [TC13895]
8.94	9.73	10.21	8.79	9.83	10.8	9.23	9.61	10.03	0.006196	0.027562	-1.04833	0.483526	S44869	Cluster: Endochitinase A precursor; n=1; Nicotiana tabacum|Rep: Endochitinase A precursor - Nicotiana tabacum (Common tobacco)	basic chitinase [Nicotiana tabacum=tobacco, cv Samsun nn, floral bud day 7 explant, mRNA, 1156 nt] [S44869]
7.17	8.53	8.65	7.2	9.09	8.56	8.54	8.87	8.4	0.016132	0.043083	-1.04667	0.484085	BP533846	Agrobacterium tumefaciens octopine-type Ti plasmid, complete sequence 12% query coverage only	Unknown
9.16	11.29	10.58	10.06	11.47	10.52	10.01	10.75	10.13	0.021812	0.049534	-1.04667	0.484085	CV019608	a	Unknown
10.53	11.3	11.54	9.29	10.81	11.24	10.6	11.17	11.06	0.012629	0.038372	-1.04667	0.484085	FG644997	a	TT-36_L19 K326 late senescent leaf library Nicotiana tabacum cDNA, mRNA sequence [FG644997]
10.25	11.92	12.04	10.23	10.67	11.04	10.32	11.28	10.92	0.016248	0.043263	-1.045	0.484645	BP137160	a	BP137160 MAT001 Nicotiana tabacum cDNA clone BY9827, mRNA sequence [BP137160]
10.71	12.62	12.66	11.51	11.62	12.06	11.24	12.34	11.88	0.009123	0.03282	-1.04333	0.485205	EB437962	a	Q9FME1_ARATH (Q9FME1) ATP-dependent RNA helicase-like protein, partial (88%) [TC7715]
9.63	9.79	10.23	9.06	9.89	10.8	8.68	9.57	10.71	0.021059	0.048723	-1.04167	0.485766	DV999682	Nitrate reductase [NADH] 2; n=1; Nicotiana tabacum|Rep: Nitrate reductase [NADH] 2 - Nicotiana tabacum (Common tobacco)	KL4B.103L11F.051103T7 KL4B Nicotiana tabacum cDNA clone KL4B.103L11, mRNA sequence [DV999682]
9.2	11.06	10.56	9.15	10.01	10	9.53	10.22	10.15	0.00492	0.024898	-1.04	0.486327	TA18460_4097	a	Unknown
6.78	8.77	8.38	7.39	8.47	8.56	8.22	8.49	8.33	0.008826	0.032454	-1.03667	0.487452	TA17646_4097	a	Q9ARG2_SOYBN (Q9ARG2) Amino acid transporter, partial (96%) [TC8704]
9.95	10.71	10.66	8.96	10.57	11.01	10.1	10.56	10.73	0.00467	0.024529	-1.03667	0.487452	TA18122_4097	a	Q65CB1_9ROSI (Q65CB1) ABC transporter, partial (34%) [TC6058]
7.72	9.18	9.4	7.76	7.75	8.71	7.62	8.76	8.62	0.019029	0.046382	-1.03667	0.487452	FG149111	a	AGN_RNC116xp19f1.ab1 AGN_RNC Nicotiana tabacum cDNA 5', mRNA sequence [FG149111]
8.65	9.76	9.97	8.27	9.17	9.17	8.47	9.62	9.3	0.001819	0.016242	-1.035	0.488016	EH615679	a	EST_FLW002xl09f1.ab1 EST_FLW Nicotiana tabacum cDNA, mRNA sequence [EH615679]
12.88	14.65	14.72	13.13	13.44	13.64	13.06	14.29	13.61	0.019105	0.046502	-1.035	0.488016	DV159165	a	KG9B.005J22F.050721T7 KG9B Nicotiana tabacum cDNA clone KG9B.005J22, mRNA sequence [DV159165]
10.43	12.47	11.97	10.87	11.81	11.46	11.25	11.95	11.64	0.005224	0.025569	-1.03333	0.48858	EH616837	Mitochondrial carrier protein	Unknown
8.82	10.14	10.31	9.37	10.91	10.06	9.93	10.43	10.59	0.007866	0.030839	-1.03333	0.48858	X59838	a	Q50EX7_PETHY (Q50EX7) Phenylalanine ammonialyase 1 , partial (50%) [TC10648]
9.51	10.22	10.42	8.36	9.92	10.3	9.57	10.24	9.98	0.008051	0.031029	-1.03333	0.48858	EB677719	a	KG9B.102I18F.051126T7 KG9B Nicotiana tabacum cDNA clone KG9B.102I18, mRNA sequence [EB677719]
10.47	11.94	11.98	10.61	11.93	11.67	11.23	11.74	11.55	0.000836	0.011727	-1.03167	0.489145	TA11870_4097	Heat shock protein 90; n=1; Nicotiana tabacum|Rep: Heat shock protein 90 - Nicotiana tabacum (Common tobacco)	Q6UJX5_NICBE (Q6UJX5) Molecular chaperone Hsp90-2, partial (66%) [TC8559]
12.48	13.08	13.21	11.37	13.26	13.4	12.79	13.22	13.3	0.009135	0.032837	-1.03167	0.489145	DV160236	a	KP1B.102K17F.050722T7 KP1B Nicotiana tabacum cDNA clone KP1B.102K17, mRNA sequence [DV160236]
9.25	10.46	10.3	8.93	9.82	10.11	9.32	10.21	10.28	0.000258	0.007529	-1.03	0.48971	EH615507	Nicotiana glauca X Nicotiana langsdorffii mRNA for tumor-related protein, partial sequence, clone:tid307	Unknown
8.14	9.14	9.24	8.07	9.27	9.14	8.05	9.02	8.86	1.1e-05	0.003885	-1.025	0.49141	TA21222_4097	Regulator of chromosome condensation-like protein; n=1; Arabidopsis thaliana|Rep: Regulator of chromosome condensation-like protein - Arabidopsis thaliana (Mouse-ear cress)…	Q9M2S1_ARATH (Q9M2S1) Regulator of chromosome condensation-like protein, partial (19%) [TC8330]
10.96	11.82	12	9.77	11.26	11.74	11.21	11.73	11.48	0.017263	0.04438	-1.025	0.49141	TA21776_4097	a	BT005253 At2g38025 {Arabidopsis thaliana} (exp=-1; wgp=0; cg=0), partial (46%) [TC13791]
7.48	8.76	8.92	8.05	9.12	9.41	8.79	8.9	9.68	0.016042	0.042928	-1.025	0.49141	FG192418	Arabidopsis thaliana protein phosphatase 2C-related / PP2C-related (AT3G63340) mRNA, complete cds 2% query coverage only!!!	AGN_PNL219af1_f4.trimmed.seq AGN_PNL Nicotiana tabacum cDNA 5', mRNA sequence [FG192418]
10.24	11.68	11.78	10.11	10.45	10.78	9.93	11.26	10.74	0.017456	0.044575	-1.02167	0.492547	EB681743	a	KP1B.105G14F.060116T7 KP1B Nicotiana tabacum cDNA clone KP1B.105G14, mRNA sequence [EB681743]
9.8	11.15	11.67	9.81	10.25	10.86	10.33	11.22	10.86	0.012319	0.037952	-1.02167	0.492547	FG162575	Arabidopsis thaliana unknown protein (AT5G08540) mRNA, complete cds	AGN_RNC016xd17f1.ab1 AGN_RNC Nicotiana tabacum cDNA 5', mRNA sequence [FG162575]
12.07	13.97	13.89	12.75	12.92	13.42	12.56	13.61	13.07	0.00936	0.033221	-1.02	0.493116	TA14792_4097	a	RL4_PRUAR (Q9XF97) 60S ribosomal protein L4 (L1), partial (74%) [TC6052]
6.85	8.92	8.61	7.36	8.34	8.47	8.39	8.76	8.21	0.01912	0.04653	-1.01833	0.493686	M29868	Ricinus communis uroporphyrin-III methyltransferase, putative, mRNA	Tobacco pathogenesis-related protein Q (PR-Q) mRNA, complete cds [M29868]
10.97	11.88	11.91	11.14	11.87	12.21	10.83	11.83	12.29	0.000116	0.006349	-1.01833	0.493686	EH616596	Arabidopsis thaliana seed maturation-like protein (At5g14970) mRNA, complete cds	Unknown
13.15	13.84	14.41	13.72	14.72	14.46	13.17	14.31	14.45	0.001984	0.017012	-1.01833	0.493686	TA11663_4097	a	Unknown
8.95	10.48	10.57	8.92	9.4	9.82	9.12	10.1	9.72	0.007612	0.030308	-1.01833	0.493686	TA16626_4097	a	Unknown
14.57	15.39	15.7	13.97	15.02	15.57	14.84	15.63	15.55	0.002648	0.019003	-1.01667	0.494257	TA15759_4097	a	HEM11_CUCSA (P93111) Glutamyl-tRNA reductase 1, chloroplast precursor (GluTR) , partial (88%) [TC5484]
10.39	11.38	11.67	9.72	10.65	11.24	10.45	11.29	10.99	0.005692	0.026638	-1.01667	0.494257	TA14627_4097	a	Unknown
11.08	12.24	12.34	11.11	11.7	12.18	11.1	12.12	12.09	0.000117	0.006349	-1.015	0.494828	EB678847	Ricinus communis mpv17, putative, mRNA	KG9B.105K12F.051128T7 KG9B Nicotiana tabacum cDNA clone KG9B.105K12, mRNA sequence [EB678847]
11.34	12.7	12.73	10.91	12.04	12.22	11.72	12.35	11.99	0.004291	0.023626	-1.015	0.494828	TA13730_4097	a	Unknown
10.1	11.13	11.19	9.85	11.05	11.24	10.51	11.21	11.18	0.00012	0.006381	-1.01333	0.4954	BP534121	Ricinus communis Paramyosin, putative, mRNA	Unknown
9.99	11.19	11.37	9.57	10.55	11.02	10.39	11.03	10.8	0.003332	0.021068	-1.01	0.496546	TA20217_4097	a	Unknown
10.37	11.56	11.7	10.2	10.99	11.21	10.62	11.49	11.48	0.000665	0.010633	-1.00833	0.49712	FG637944	Ricinus communis Sialin, putative, mRNA	TT-36_O20 Samsun trichome library Nicotiana tabacum cDNA, mRNA sequence [FG637944]
9.41	11.06	11.32	10.07	10.17	10.83	10.17	11.09	10.87	0.009177	0.0329	-1.00667	0.497695	U35620	a	Nicotiana tabacum ribulose-1,5 bisphosphate carboxylase [U35620]
8.47	10.05	10.08	8.68	9.45	9.53	9.02	9.82	9.44	0.001758	0.015929	-1.005	0.49827	BP135245	a	Unknown
10.73	12.17	12.1	10.76	11.97	11.87	11.55	12.09	11.89	0.001175	0.013579	-1.00167	0.499423	DV999032	Solanum lycopersicum cultivar Red Setter phytoene synthase 1 (psy1) mRNA, complete cds	KL4B.100N08F.050922T7 KL4B Nicotiana tabacum cDNA clone KL4B.100N08, mRNA sequence [DV999032]
8.02	9.21	9.14	7.9	8.47	9.21	7.9	8.86	8.75	0.000884	0.011975	-1	0.5	EB435512	AOBP [Cucurbita maxima (Pumpkin) (Winter squash)]	Unknown
9.41	9.79	10.11	9.09	9.71	10.48	8.49	9.38	10.51	0.017183	0.044333	-1	0.5	TA12769_4097	Nitrate reductase [NADH] 1; n=1; Nicotiana tabacum|Rep: Nitrate reductase [NADH] 1 - Nicotiana tabacum (Common tobacco)	Unknown
11.99	13.1	13.28	11.9	12.26	12.79	11.92	13.1	13.09	0.002661	0.019044	-1	0.5	EB440056	Arabidopsis thaliana RNA binding (AT4G39040) mRNA	KN6B.105D12F.060104T7 KN6B Nicotiana tabacum cDNA clone KN6B.105D12, mRNA sequence [EB440056]
7.73	8.68	8.28	7.29	8.22	9.01	7.63	8.36	8.75	0.001836	0.016271	-1	0.5	AM832387	Arabidopsis thaliana T-DNA insertion sequence GK-052H10-T24P13	AM832387 seedling library, SL Nicotiana tabacum cDNA clone nt002163018, mRNA sequence [AM832387]

## Sheet: MapMan annotation
Identifier	Value	MapMan annotation
A_95_P131412	-4.24833
A_95_P267801	-3.12833	moderately similar to ( 479) AT5G05200 | Symbols: | ABC1 family protein | chr5:1544206-1547082 REVERSEmoderately similar to ( 439) loc_os07g12530 12007.m05705 protein ubiquinone biosynthesis protein ubiB, putative, expressed AarF ubiB ABC1
A_95_P003986	-2.32667	Ribosomal_S28e
A_95_P238334	-2.26167	moderately similar to ( 441) AT1G71695 | Symbols: | peroxidase 12 (PER12) (P12) (PRXR6) | chr1:26964359-26966557 FORWARDmoderately similar to ( 243) PER1_ARAHY Cationic peroxidase 1 precursor (EC 1.11.1.7) (PNPC1) - Arachis hypogaea (Peanut)moderately similar to ( 377) loc_os01g73220 12001.m13351 protein peroxidase 12 precursor, putative, expressedsecretory_peroxidase plant_peroxidase peroxidase
A_95_P091428	-2.01333
A_95_P022326	-1.97667	moderately similar to ( 444) AT5G09650 | Symbols: AtPPa6 | AtPPa6 (Arabidopsis thaliana pyrophosphorylase 6); inorganic diphosphatase/ pyrophosphatase | chr5:2991331-2993117 REVERSEmoderately similar to ( 303) IPYR1_CHLRE Soluble inorganic pyrophosphatase 1, chloroplast precursor (EC 3.6.1.1) (Pyrophosphate phospho-hydrolase 1) (PPase 1) - Chlamydomonas reinhardtiimoderately similar to ( 418) loc…
A_95_P129257	-1.9	moderately similar to ( 218) AT1G60590 | Symbols: | polygalacturonase, putative / pectinase, putative | chr1:22314426-22316867 REVERSEvery weakly similar to (80.5) PGLR_ACTCH Polygalacturonase precursor (EC 3.2.1.15) (PG) (Pectinase) - Actinidia chinensis (Kiwi) (Yangtao)weakly similar to ( 170) loc_os01g44970 12001.m10703 protein polygalacturonase precursor, putative, expressed
A_95_P028391	-1.87	moderately similar to ( 271) AT1G57860 | Symbols: | 60S ribosomal protein L21 | chr1:21430034-21430827 REVERSEmoderately similar to ( 273) loc_os03g04750 12003.m06002 protein 60S ribosomal protein L21, putative, expressed Ribosomal_L21e RPL21A
A_95_P184707	-1.825	moderately similar to ( 395) AT1G58684 | Symbols: | 40S ribosomal protein S2, putative | chr1:21770021-21771217 REVERSEmoderately similar to ( 387) loc_os07g10660 12007.m05521 protein 40S ribosomal protein S2, putative, expressed rps5p RpsE rpsE Ribosomal_S5 Ribosomal_S5_C
A_95_P187042	-1.805
A_95_P196562	-1.79833	moderately similar to ( 280) AT3G09600 | Symbols: | myb family transcription factor | chr3:2946459-2948200 FORWARDmoderately similar to ( 217) loc_os06g45840 12006.m71450 protein DNA binding protein, putative, expressed
A_95_P258276	-1.79667	weakly similar to ( 184) AT2G36620 | Symbols: RPL24A | RPL24A (ribosomal protein L24); structural constituent of ribosome | chr2:15350548-15351819 REVERSEweakly similar to ( 187) RL24_CICAR 60S ribosomal protein L24 - Cicer arietinum (Chickpea) (Garbanzo)weakly similar to ( 178) loc_os05g40820 12005.m083765 protein 60S ribosomal protein L24, putative, expressed Ribosomal_L24e
A_95_P189112	-1.78	highly similar to ( 552) AT2G03890 | Symbols: | phosphatidylinositol 3- and 4-kinase family protein | chr2:1186199-1188151 FORWARDmoderately similar to ( 486) loc_os06g17290 12006.m06441 protein phosphatidylinositol 3- and 4-kinase family protein, expressed PI3_PI4_kinase
A_95_P294808	-1.77167
A_95_P089353	-1.76833
A_95_P215687	-1.76	weakly similar to ( 131) AT5G23730 | Symbols: | nucleotide binding | chr5:8005286-8006392 FORWARDvery weakly similar to (89.4) loc_os02g02380 12002.m05587 protein SPA4, putative
A_95_P017076	-1.745	moderately similar to ( 214) AT5G55730 | Symbols: FLA1 | FLA1 (FASCICLIN-LIKE ARAB INOGALACTAN 1) | chr5:22558375-22560392 REVERSEweakly similar to ( 155) loc_os08g23180 12008.m06339 protein fasciclin-like arabinogalactan protein 8 precursor, putative, expressed
A_95_P264241	-1.71833
A_95_P179812	-1.65667
A_95_P258056	-1.655	weakly similar to ( 137) AT3G56400 | Symbols: WRKY70, ATWRKY70 | WRKY70; transcription factor/ transcription repressor | chr3:20909082-20910409 REVERSEweakly similar to ( 115) loc_os05g25770 12005.m06869 protein OsWRKY45 - Superfamily of rice TFs having WRKY and zinc finger domains, expressed
A_95_P104407	-1.64833
A_95_P146747	-1.62167
A_95_P083815	-1.61167	very weakly similar to (81.6) AT3G14930 | Symbols: HEME1 | HEME1; uroporphyrinogen decarboxylase | chr3:5021290-5022577 FORWARDvery weakly similar to (80.1) loc_os01g43390 12001.m150657 protein uroporphyrinogen decarboxylase, chloroplast precursor, putative, expressed
A_95_P290588	-1.60833
A_95_P081100	-1.60667	weakly similar to ( 118) ATMG00860 | Symbols: ORF158 | hypothetical protein | chrM:235916-236392 FORWARDweakly similar to ( 126) loc_os01g38170 12001.m10102 protein retrotransposon protein, putative, unclassified
A_95_P144072	-1.60333
A_95_P187297	-1.60167	weakly similar to ( 105) AT3G59540 | Symbols: | 60S ribosomal protein L38 (RPL38B) | chr3:21995897-21996742 REVERSEweakly similar to ( 101) loc_os11g24610 12011.m06387 protein 60S ribosomal protein L38, putative, expressed Ribosomal_L38e
A_95_P184662	-1.58833	moderately similar to ( 319) AT2G42740 | Symbols: RPL16A | RPL16A; structural constituent of ribosome | chr2:17791794-17792946 FORWARDmoderately similar to ( 319) RL11_MEDSA 60S ribosomal protein L11 (L5) - Medicago sativa (Alfalfa)moderately similar to ( 308) loc_os06g35730 12006.m08110 protein 60S ribosomal protein L11, putative, expressed rpl5p RplE Ribosomal_L5_C
A_95_P185437	-1.58667	weakly similar to ( 130) AT5G27700 | Symbols: | structural constituent of ribosome | chr5:9807541-9808048 REVERSEweakly similar to ( 133) RS21_ORYSA 40S ribosomal protein S21 - Oryza sativa (Rice)weakly similar to ( 133) loc_os03g46490 12003.m09669 protein 40S ribosomal protein S21, putative Ribosomal_S21e
A_95_P010996	-1.58167	moderately similar to ( 272) AT3G02380 | Symbols: COL2 | COL2 (constans-like 2); transcription factor/ zinc ion binding | chr3:487438-488624 REVERSEweakly similar to ( 144) loc_os06g16370 12006.m06350 protein zinc finger protein CONSTANS, putative, expressedCCT
A_95_P142402	-1.56667
A_95_P033784	-1.56	very weakly similar to (97.1) loc_os05g22840 12005.m06580 protein conserved hypothetical protein
A_95_P142462	-1.55833	moderately similar to ( 276) AT2G04030 | Symbols: CR88 | CR88; ATP binding | chr2:1281983-1285909 FORWARDweakly similar to ( 117) ENPL_CATRO Endoplasmin homolog precursor (GRP94 homolog) - Catharanthus roseus (Rosy periwinkle) (Madagascar periwinkle)moderately similar to ( 278) loc_os08g38086 12008.m26848 protein endoplasmin precursor, putative, expressed HSP90 PRK05218 HtpG
A_95_P042911	-1.53667	moderately similar to ( 445) AT5G24690 | Symbols: | INVOLVED IN: biological_process unknown; LOCATED IN: mitochondrion, chloroplast, plastid, chloroplast inner membrane, chloroplast envelope; EXPRESSED IN: 23 plant structures; EXPRESSED DURING: 13 growth stages; BEST Arabidopsis thaliana protein match is: RER1 (RETICULATA-RELATED 1) (TAIR:AT5G22790.1); Has 251 Blast hits to 242 proteins in 37 spe…
A_95_P036958	-1.52333	very weakly similar to (82.4) AT1G62750 | Symbols: ATSCO1, ATSCO1/CPEF-G, SCO1 | SCO1 (SNOWY COTYLEDON 1); ATP binding / translation elongation factor/ translation factor, nucleic acid binding | chr1:23233622-23236321 REVERSEvery weakly similar to (84.0) EFGC_SOYBN Elongation factor G, chloroplast precursor (EF-G) - Glycine max (Soybean)PRK00007 PRK12739
A_95_P254604	-1.52333	weakly similar to ( 159) AT1G16240 | Symbols: SYP51, ATSYP51 | SYP51 (SYNTAXIN OF PLANTS 51); SNAP receptor | chr1:5555193-5556340 REVERSEweakly similar to ( 152) loc_os08g17600 12008.m26640 protein SNARE domain containing protein, expressed
A_95_P029811	-1.52
A_95_P133077	-1.51833
A_95_P208702	-1.505	weakly similar to ( 132) AT1G22270 | Symbols: | unknown protein | chr1:7865548-7865922 FORWARDvery weakly similar to (84.0) loc_os07g43020 12007.m08531 protein expressed protein
A_95_P120727	-1.48667	moderately similar to ( 264) AT3G25520 | Symbols: ATL5, PGY3, OLI5, RPL5A | ATL5 (A. THALIANA RIBOSOMAL PROTEIN L5); 5S rRNA binding / structural constituent of ribosome | chr3:9269573-9271327 REVERSEmoderately similar to ( 272) RL5_CUCSA 60S ribosomal protein L5 - Cucumis sativus (Cucumber)moderately similar to ( 252) loc_os01g67134 12001.m150881 protein 60S ribosomal protein L5-1, putative, exp…
A_95_P107607	-1.47167	weakly similar to ( 126) AT1G26880 | Symbols: | 60S ribosomal protein L34 (RPL34A) | chr1:9315798-9316681 REVERSEweakly similar to ( 129) RL34_TOBAC 60S ribosomal protein L34 - Nicotiana tabacum (Common tobacco)weakly similar to ( 128) loc_os09g24690 12009.m05623 protein 60S ribosomal protein L34, putative, expressed
A_95_P024276	-1.46833
A_95_P100053	-1.46667
A_95_P196797	-1.46	moderately similar to ( 332) AT2G01320 | Symbols: | ABC transporter family protein | chr2:154669-158063 REVERSEweakly similar to ( 119) PDR7_ORYSA Putative pleiotropic drug resistance protein 7 - Oryza sativa (Rice)moderately similar to ( 288) loc_os01g03144 12001.m06953 protein ABC-2 type transporter family protein, expressed ABCG_EPDR ABCG_White CcmA ABC_PDR_domain2 ABC_PDR_domain1 ABC_subfamil…
A_95_P001001	-1.45667
A_95_P026396	-1.455	moderately similar to ( 497) AT3G15850 | Symbols: FAD5, FADB, JB67, ADS3 | FAD5 (FATTY ACID DESATURASE 5); 16:0 monogalactosyldiacylglycerol desaturase/ oxidoreductase | chr3:5359087-5360998 FORWARD OLE1 Delta9-FADS-like FA_desaturase
A_95_P120127	-1.45333	moderately similar to ( 432) AT4G09750 | Symbols: | short-chain dehydrogenase/reductase (SDR) family protein | chr4:6146770-6148698 FORWARDmoderately similar to ( 399) loc_os06g39040 12006.m08442 protein retinol dehydrogenase 12, putative, expressed PRK06196 PRK06197 PRK05854 FabG PRK07453 fabG PRK12828 PRK07201 DltE COG4221
A_95_P190897	-1.45333	moderately similar to ( 469) AT5G66460 | Symbols: | (1-4)-beta-mannan endohydrolase, putative | chr5:26538911-26540837 REVERSEmoderately similar to ( 435) loc_os01g47400 12001.m10935 protein hydrolase, hydrolyzing O-glycosyl compounds, putative, expressedCOG3934
A_95_P287758	-1.45333	moderately similar to ( 395) AT5G38470 | Symbols: | DNA repair protein RAD23, putative | chr5:15404720-15407251 FORWARDmoderately similar to ( 345) RAD23_ORYSA Probable DNA repair protein RAD23 (OsRAD23) - Oryza sativa (Rice)moderately similar to ( 355) loc_os08g33340 12008.m26693 protein DNA repair protein RAD23, putative, expressed RAD23_N
A_95_P019946	-1.45	moderately similar to ( 204) AT5G62300 | Symbols: | 40S ribosomal protein S20 (RPS20C) | chr5:25021388-25022235 REVERSEweakly similar to ( 181) RS20_ORYSA 40S ribosomal protein S20 - Oryza sativa (Rice)weakly similar to ( 187) loc_os03g14530 12003.m06893 protein 40S ribosomal protein S20, putative, expressed Ribosomal_S10 RpsJ rps10P
A_95_P024636	-1.44833	moderately similar to ( 309) AT1G62750 | Symbols: ATSCO1, ATSCO1/CPEF-G, SCO1 | SCO1 (SNOWY COTYLEDON 1); ATP binding / translation elongation factor/ translation factor, nucleic acid binding | chr1:23233622-23236321 REVERSEmoderately similar to ( 325) EFGC_SOYBN Elongation factor G, chloroplast precursor (EF-G) - Glycine max (Soybean)weakly similar to ( 174) loc_os03g36780 12003.m08797 protein e…
A_95_P234204	-1.43667	Ribosomal_S28e
A_95_P243472	-1.42667	very weakly similar to (86.3) AT5G02160 | Symbols: | unknown protein | chr5:426392-427024 FORWARD
A_95_P018296	-1.41833	weakly similar to ( 146) AT5G64180 | Symbols: | unknown protein | chr5:25677163-25678204 FORWARDweakly similar to ( 110) loc_os12g31790 12012.m06987 protein expressed protein
A_95_P033744	-1.41
A_95_P205212	-1.41	very weakly similar to (84.3) AT5G20290 | Symbols: | 40S ribosomal protein S8 (RPS8A) | chr5:6851695-6853012 REVERSEvery weakly similar to (87.0) RS8_MAIZE 40S ribosomal protein S8 - Zea mays (Maize)very weakly similar to (83.6) loc_os02g28810 12002.m33684 protein 40S ribosomal protein S8, putative, expressed
A_95_P134687	-1.39167
A_95_P019126	-1.38667
A_95_P108737	-1.38333	weakly similar to ( 105) AT3G59540 | Symbols: | 60S ribosomal protein L38 (RPL38B) | chr3:21995897-21996742 REVERSEweakly similar to ( 101) loc_os11g24610 12011.m06387 protein 60S ribosomal protein L38, putative, expressed Ribosomal_L38e
A_95_P177892	-1.37167
A_95_P202517	-1.37167	moderately similar to ( 314) AT5G56750 | Symbols: | Ndr family protein | chr5:22957986-22960606 FORWARDmoderately similar to ( 277) SF21_HELAN Pollen-specific protein SF21 - Helianthus annuus (Common sunflower)moderately similar to ( 305) loc_os02g13150 12002.m33364 protein pollen-specific protein SF21, putative, expressed Ndr
A_95_P006626	-1.36833
A_95_P192037	-1.36833	weakly similar to ( 137) AT5G02610 | Symbols: | 60S ribosomal protein L35 (RPL35D) | chr5:587611-588547 FORWARDvery weakly similar to (80.5) RL35_WHEAT 60S ribosomal protein L35 - Triticum aestivum (Wheat)weakly similar to ( 128) loc_os04g30730 12004.m35547 protein 60S ribosomal protein L35, putative, expressed
A_95_P310868	-1.36167	moderately similar to ( 477) AT5G19760 | Symbols: | dicarboxylate/tricarboxylate carrier (DTC) | chr5:6679591-6681845 REVERSEmoderately similar to ( 476) loc_os05g11780 12005.m05647 protein mitochondrial 2-oxoglutarate/malate carrier protein, putative, expressed
A_95_P029841	-1.35833	very weakly similar to (96.3) AT4G24770 | Symbols: RBP31, ATRBP31, CP31, ATRBP33 | RBP31 (31-KDA RNA BINDING PROTEIN); RNA binding / poly(U) binding | chr4:12766223-12767952 REVERSEweakly similar to ( 135) ROC3_NICSY 28 kDa ribonucleoprotein, chloroplast precursor (28RNP) - Nicotiana sylvestris (Wood tobacco)weakly similar to ( 101) loc_os09g39180 12009.m06857 protein ribonucleoprotein, chloropla…
A_95_P129222	-1.35667	very weakly similar to (95.1) loc_os05g33080 12005.m07540 protein serine/threonine-protein kinase NAK, putative, expressed
A_95_P205262	-1.35667	moderately similar to ( 270) AT5G63810 | Symbols: BGAL10 | BGAL10 (beta-galactosidase 10); beta-galactosidase/ catalytic/ cation binding | chr5:25537242-25541315 FORWARDmoderately similar to ( 254) BGAL_ASPOF Beta-galactosidase precursor (EC 3.2.1.23) (Lactase) - Asparagus officinalis (Garden asparagus)moderately similar to ( 362) loc_os01g65460 12001.m42774 protein beta-galactosidase precursor, …
A_95_P290503	-1.35	moderately similar to ( 357) AT3G47560 | Symbols: | esterase/lipase/thioesterase family protein | chr3:17525575-17526977 REVERSEmoderately similar to ( 318) loc_os01g39790 12001.m43070 protein esterase, putative, expressed
A_95_P127352	-1.33333	moderately similar to ( 286) AT1G45170 | Symbols: | unknown protein | chr1:17096233-17097910 REVERSEweakly similar to ( 197) loc_os03g63860 12003.m11254 protein DANA2, putative, expressed
A_95_P003306	-1.33167
A_95_P184642	-1.33167	moderately similar to ( 256) AT5G20630 | Symbols: GLP3, GLP3A, GLP3B, ATGER3, GER3 | GER3 (GERMIN 3); oxalate oxidase | chr5:6975315-6975950 REVERSEmoderately similar to ( 272) AB19A_PRUPE Auxin-binding protein ABP19a precursor - Prunus persica (Peach)moderately similar to ( 225) loc_os08g35760 12008.m07565 protein auxin-binding protein ABP20 precursor, putative, expressedCupin_1
A_95_P061925	-1.33	weakly similar to ( 169) AT5G19730 | Symbols: | pectinesterase family protein | chr5:6670562-6673202 FORWARDweakly similar to ( 184) loc_os05g44600 12005.m08586 protein pectinesterase-2 precursor, putative, expressedPectinesterase
A_95_P306888	-1.33	weakly similar to ( 125) AT1G79940 | Symbols: ATERDJ2A | ATERDJ2A; heat shock protein binding / unfolded protein binding | chr1:30070023-30073237 FORWARDweakly similar to ( 124) loc_os04g24180 12004.m101432 protein heat shock protein binding protein, putative, expressed
A_95_P208342	-1.32833	very weakly similar to (96.7) AT5G08400 | Symbols: | unknown protein | chr5:2707225-2708911 REVERSEvery weakly similar to (87.0) loc_os02g58120 12002.m10833 protein expressed protein
A_95_P105892	-1.32667	very weakly similar to (99.0) AT3G26710 | Symbols: CCB1 | CCB1 (COFACTOR ASSEMBLY OF COMPLEX C) | chr3:9813550-9814606 FORWARDvery weakly similar to (93.6) loc_os11g32320 12011.m07133 protein expressed protein
A_95_P307973	-1.32667
A_95_P308788	-1.31167	weakly similar to ( 139) AT5G27700 | Symbols: | structural constituent of ribosome | chr5:9807541-9808048 REVERSEweakly similar to ( 135) RS21_ORYSA 40S ribosomal protein S21 - Oryza sativa (Rice)weakly similar to ( 137) loc_os03g46490 12003.m09669 protein 40S ribosomal protein S21, putative Ribosomal_S21e
A_95_P026516	-1.30667	very weakly similar to (99.4) AT2G20490 | Symbols: NOP10, EDA27 | NOP10; RNA binding | chr2:8831897-8832723 FORWARDvery weakly similar to (93.2) loc_os02g40514 12002.m100551 protein h/ACA ribonucleoprotein complex subunit 3-like protein, putative, expressed
A_95_P206522	-1.29667	moderately similar to ( 350) AT4G27030 | Symbols: | small conjugating protein ligase | chr4:13571951-13572922 FORWARDweakly similar to ( 188) loc_os08g08850 12008.m05020 protein carF, putative, expressed
A_95_P270791	-1.29333	moderately similar to ( 497) AT3G15850 | Symbols: FAD5, FADB, JB67, ADS3 | FAD5 (FATTY ACID DESATURASE 5); 16:0 monogalactosyldiacylglycerol desaturase/ oxidoreductase | chr3:5359087-5360998 FORWARD OLE1 Delta9-FADS-like FA_desaturase
A_95_P119297	-1.28333
A_95_P252704	-1.27833	moderately similar to ( 332) AT5G08400 | Symbols: | unknown protein | chr5:2707225-2708911 REVERSEmoderately similar to ( 302) loc_os02g58120 12002.m10833 protein expressed protein
A_95_P020211	-1.27667	moderately similar to ( 403) AT5G13650 | Symbols: | elongation factor family protein | chr5:4397821-4402364 FORWARDmoderately similar to ( 378) loc_os02g18450 12002.m07088 protein GTP-binding protein TypA/BipA, putative, expressed TypA PRK10218 BipA_TypA_C EFG_C Elongation_Factor_C
A_95_P074245	-1.27667
A_95_P132807	-1.27167
A_95_P099058	-1.27
A_95_P000831	-1.26833	weakly similar to ( 169) AT1G75350 | Symbols: emb2184 | emb2184 (embryo defective 2184); structural constituent of ribosome | chr1:28272163-28272687 FORWARDweakly similar to ( 112) loc_os01g44210 12001.m10679 protein 50S ribosomal protein L31, putative, expressedrpl31
A_95_P031346	-1.26667
A_95_P214477	-1.26667
A_95_P030776	-1.26667
A_95_P222412	-1.265	moderately similar to ( 246) AT2G31840 | Symbols: | LOCATED IN: chloroplast; EXPRESSED IN: 21 plant structures; EXPRESSED DURING: 13 growth stages; CONTAINS InterPro DOMAIN/s: Thioredoxin-like fold (InterPro:IPR012336); BEST Arabidopsis thaliana protein match is: unknown protein (TAIR:AT4G28590.1); Has 865 Blast hits to 660 proteins in 98 species: Archae - 0; Bacteria - 14; Metazoa - 354; Fungi -…
A_95_P243162	-1.26333	moderately similar to ( 428) AT2G17230 | Symbols: EXL5 | EXL5 (EXORDIUM LIKE 5) | chr2:7494892-7495983 REVERSEmoderately similar to ( 329) loc_os06g04250 12006.m05154 protein phi-1-like phosphate-induced protein, putative, expressedPhi_1
A_95_P099668	-1.26
A_95_P109192	-1.25167
A_95_P246577	-1.24833	weakly similar to ( 124) AT3G25690 | Symbols: CHUP1 | CHUP1 (CHLOROPLAST UNUSUAL POSITIONING 1) | chr3:9354061-9357757 FORWARDweakly similar to ( 125) loc_os12g01449 12012.m04148 protein expressed protein
A_95_P103767	-1.24667	weakly similar to ( 109) CHIQ_TOBAC Acidic endochitinase Q precursor (EC 3.2.1.14) (Pathogenesis-related protein Q) (PR-Q) - Nicotiana tabacum (Common tobacco)
A_95_P276858	-1.245
A_95_P005351	-1.235	weakly similar to ( 145) AT2G05620 | Symbols: PGR5 | PGR5 (proton gradient regulation 5); electron carrier | chr2:2081204-2081687 REVERSEweakly similar to ( 127) loc_os08g45190 12008.m08489 protein PGR5, putative, expressed
A_95_P180617	-1.23333	moderately similar to ( 258) AT3G12500 | Symbols: ATHCHIB, PR3, PR-3, CHI-B, B-CHI | ATHCHIB (ARABIDOPSIS THALIANA BASIC CHITINASE); chitinase | chr3:3962501-3963945 REVERSEmoderately similar to ( 473) CHIQ_TOBAC Acidic endochitinase Q precursor (EC 3.2.1.14) (Pathogenesis-related protein Q) (PR-Q) - Nicotiana tabacum (Common tobacco)moderately similar to ( 273) loc_os10g39680 12010.m06737 protei…
A_95_P269446	-1.23333
A_95_P062385	-1.22833	moderately similar to ( 343) AT3G13490 | Symbols: OVA5, ATKRS-2 | OVA5 (OVULE ABORTION 5); ATP binding / aminoacyl-tRNA ligase/ lysine-tRNA ligase/ nucleic acid binding / nucleotide binding | chr3:4395984-4399302 REVERSEweakly similar to ( 102) SYK_ORYSA Lysyl-tRNA synthetase (EC 6.1.1.6) (Lysine--tRNA ligase) (LysRS) - Oryza sativa (Rice)moderately similar to ( 285) loc_os02g41470 12002.m33780 p…
A_95_P093828	-1.22667
A_95_P207952	-1.22333	highly similar to ( 618) AT2G40490 | Symbols: HEME2 | HEME2; uroporphyrinogen decarboxylase | chr2:16912961-16914988 FORWARDhighly similar to ( 746) DCUP_TOBAC Uroporphyrinogen decarboxylase, chloroplast precursor (EC 4.1.1.37) (URO-D) (UPD) - Nicotiana tabacum (Common tobacco)highly similar to ( 615) loc_os03g21900 12003.m07594 protein uroporphyrinogen decarboxylase, putative, expressed hemE URO…
A_95_P006066	-1.21833	weakly similar to ( 132) AT1G10120 | Symbols: | DNA binding / transcription factor | chr1:3304228-3305984 REVERSEweakly similar to ( 120) loc_os03g51910 12003.m10170 protein BHLH transcription factor, putative, expressed
A_95_P028606	-1.21333	weakly similar to ( 177) AT4G12800 | Symbols: PSAL | PSAL (photosystem I subunit L) | chr4:7521469-7522493 FORWARDweakly similar to ( 182) PSAL_SPIOL Photosystem I reaction center subunit XI, chloroplast precursor (PSI-L) (PSI subunit V) - Spinacia oleracea (Spinach)weakly similar to ( 159) loc_os12g23200 12012.m26900 protein photosystem I reaction center subunit XI, chloroplast precursor, putati…
A_95_P150762	-1.21167	moderately similar to ( 282) AT1G09940 | Symbols: HEMA2 | HEMA2; glutamyl-tRNA reductase | chr1:3237224-3239262 REVERSEmoderately similar to ( 300) HEM11_CUCSA Glutamyl-tRNA reductase 1, chloroplast precursor (EC 1.2.1.70) (GluTR) - Cucumis sativus (Cucumber)moderately similar to ( 213) loc_os10g35840 12010.m06402 protein glutamyl-tRNA reductase, chloroplast precursor, putative, expressedGlutR_N …
A_95_P150797	-1.21	moderately similar to ( 280) AT3G09600 | Symbols: | myb family transcription factor | chr3:2946459-2948200 FORWARDmoderately similar to ( 217) loc_os06g45840 12006.m71450 protein DNA binding protein, putative, expressed
A_95_P127792	-1.205	moderately similar to ( 342) AT3G55010 | Symbols: ATPURM, PUR5 | PUR5; ATP binding / phosphoribosylformylglycinamidine cyclo-ligase | chr3:20386818-20388549 FORWARDmoderately similar to ( 333) PUR5_VIGUN Phosphoribosylformylglycinamidine cyclo-ligase, chloroplast/mitochondrial precursor (EC 6.3.3.1) (AIRS) (Phosphoribosyl-aminoimidazole synthetase) (AIR synthase) (VUpur5) - Vigna unguiculata (Cow…
A_95_P242942	-1.20333	weakly similar to ( 132) AT1G22270 | Symbols: | unknown protein | chr1:7865548-7865922 FORWARDvery weakly similar to (84.0) loc_os07g43020 12007.m08531 protein expressed protein
A_95_P029491	-1.20167	very weakly similar to (98.2) AT1G78570 | Symbols: RHM1, ROL1, ATRHM1 | RHM1 (RHAMNOSE BIOSYNTHESIS 1); UDP-L-rhamnose synthase/ UDP-glucose 4,6-dehydratase/ catalytic | chr1:29550110-29552207 FORWARDvery weakly similar to (96.3) loc_os03g17000 12003.m35163 protein RHM1, putative, expressed
A_95_P120412	-1.20167	very weakly similar to (84.0) AT5G56860 | Symbols: GNC | GNC (GATA, nitrate-inducible, carbon metabolism-involved); transcription factor | chr5:22989630-22991351 REVERSEvery weakly similar to (81.6) loc_os06g37450 12006.m08280 protein GATA zinc finger family protein, expressed
A_95_P005651	-1.19833	weakly similar to ( 165) AT3G14310 | Symbols: ATPME3 | ATPME3; pectinesterase | chr3:4772214-4775095 REVERSEweakly similar to ( 193) PME3_CITSI Pectinesterase-3 precursor (EC 3.1.1.11) (Pectin methylesterase 3) (PE 3) - Citrus sinensis (Sweet orange)weakly similar to ( 140) loc_os01g21034 12001.m42984 protein pectinesterase-2 precursor, putative, expressedPectinesterase
A_95_P183857	-1.19833
A_95_P191377	-1.19833	weakly similar to ( 182) AT2G35520 | Symbols: DAD2 | DAD2 (DEFENDER AGAINST CELL DEATH 2) | chr2:14921587-14922657 FORWARDweakly similar to ( 183) DAD1_PEA Defender against cell death 1 (DAD-1) (Peadad) - Pisum sativum (Garden pea)weakly similar to ( 178) loc_os04g32550 12004.m101517 protein defender against cell death 1, putative, expressed DAD
A_95_P283908	-1.19833	very weakly similar to (98.2) AT2G43410 | Symbols: FPA | FPA; RNA binding | chr2:18026397-18030989 REVERSE
A_95_P051321	-1.19667	weakly similar to ( 167) AT1G63610 | Symbols: | unknown protein | chr1:23583675-23585599 REVERSEweakly similar to ( 164) loc_os02g58650 12002.m10885 protein expressed protein
A_95_P013886	-1.195	moderately similar to ( 491) AT1G69770 | Symbols: CMT3 | CMT3 (chromomethylase 3); DNA (cytosine-5-)-methyltransferase | chr1:26248496-26253519 REVERSEhighly similar to ( 524) CMT3_MAIZE DNA (cytosine-5)-methyltransferase 3 (EC 2.1.1.37) (Chromomethylase 3) (DNA methyltransferase 105) - Zea mays (Maize)moderately similar to ( 497) loc_os03g12570 12003.m06707 protein DNA cytosine methyltransferase…
A_95_P080545	-1.195	weakly similar to ( 112) AT3G25150 | Symbols: | nuclear transport factor 2 (NTF2) family protein / RNA recognition motif (RRM)-containing protein | chr3:9157161-9159362 REVERSEweakly similar to ( 102) loc_os02g29480 12002.m08092 protein RNA-binding protein-like, putative, expressed
A_95_P019311	-1.19167	moderately similar to ( 236) AT5G56000 | Symbols: | heat shock protein 81-4 (HSP81-4) | chr5:22677602-22680067 REVERSEmoderately similar to ( 240) HSP83_ORYSA Heat shock protein 81-3 (HSP81-3) (Gravity-specific protein GSC 381) - Oryza sativa (Rice)moderately similar to ( 240) loc_os09g30439 12009.m060012 protein heat shock protein 81-3, putative, expressed HSP90 HtpG PRK05218
A_95_P104142	-1.19167
A_95_P187337	-1.19167	nearly identical (2438) AT5G13630 | Symbols: GUN5, CCH, CHLH, CCH1 | GUN5 (GENOMES UNCOUPLED 5); magnesium chelatase | chr5:4387920-4392082 REVERSEnearly identical (2358) loc_os03g20700 12003.m34853 protein Mg-chelatase subunit XANTHA-F, putative, expressedPRK12493 CobN-Mg_chel CobN cobN cobN
A_95_P120162	-1.18833	weakly similar to ( 150) AT5G53900 | Symbols: | unknown protein | chr5:21881375-21883133 REVERSEweakly similar to ( 116) loc_os11g25920 12011.m06514 protein EMB1444, putative, expressed
A_95_P132657	-1.18833	weakly similar to ( 145) AT5G09650 | Symbols: AtPPa6 | AtPPa6 (Arabidopsis thaliana pyrophosphorylase 6); inorganic diphosphatase/ pyrophosphatase | chr5:2991331-2993117 REVERSEvery weakly similar to (93.6) IPYR1_CHLRE Soluble inorganic pyrophosphatase 1, chloroplast precursor (EC 3.6.1.1) (Pyrophosphate phospho-hydrolase 1) (PPase 1) - Chlamydomonas reinhardtiiweakly similar to ( 143) loc_os02g5…
A_95_P023771	-1.18167	moderately similar to ( 211) AT1G08845 | Symbols: | structural constituent of ribosome | chr1:2838789-2840955 FORWARDweakly similar to ( 199) loc_os10g41050 12010.m06870 protein expressed protein
A_95_P201717	-1.18	weakly similar to ( 103) AT4G27070 | Symbols: TSB2 | TSB2 (TRYPTOPHAN SYNTHASE BETA-SUBUNIT 2); tryptophan synthase | chr4:13586564-13588619 FORWARDweakly similar to ( 110) TRPB1_MAIZE Tryptophan synthase beta chain 1 (EC 4.2.1.20) (Orange pericarp 1) (Fragment) - Zea mays (Maize)weakly similar to ( 108) loc_os08g04180 12008.m04562 protein tryptophan synthase beta chain 1, putative, expressed PRK…
A_95_P229014	-1.18	moderately similar to ( 396) AT1G21600 | Symbols: PTAC6 | PTAC6 (PLASTID TRANSCRIPTIONALLY ACTIVE6) | chr1:7571514-7573782 REVERSEmoderately similar to ( 314) loc_os11g01890 12011.m079927 protein expressed protein
A_95_P192147	-1.17167	moderately similar to ( 283) AT4G24770 | Symbols: RBP31, ATRBP31, CP31, ATRBP33 | RBP31 (31-KDA RNA BINDING PROTEIN); RNA binding / poly(U) binding | chr4:12766223-12767952 REVERSEmoderately similar to ( 473) ROC3_NICSY 28 kDa ribonucleoprotein, chloroplast precursor (28RNP) - Nicotiana sylvestris (Wood tobacco)moderately similar to ( 285) loc_os09g39180 12009.m06857 protein ribonucleoprotein, ch…
A_95_P001346	-1.17	Ribosomal_S28e
A_95_P121742	-1.17	weakly similar to ( 148) AT3G02910 | Symbols: | FUNCTIONS IN: molecular_function unknown; INVOLVED IN: biological_process unknown; LOCATED IN: cellular_component unknown; EXPRESSED IN: 23 plant structures; EXPRESSED DURING: 15 growth stages; CONTAINS InterPro DOMAIN/s: Butirosin biosynthesis, BtrG-like (InterPro:IPR013024), AIG2-like (InterPro:IPR009288); BEST Arabidopsis thaliana protein match i…
A_95_P258156	-1.17	weakly similar to ( 182) AT2G36620 | Symbols: RPL24A | RPL24A (ribosomal protein L24); structural constituent of ribosome | chr2:15350548-15351819 REVERSEweakly similar to ( 187) RL24_CICAR 60S ribosomal protein L24 - Cicer arietinum (Chickpea) (Garbanzo)weakly similar to ( 175) loc_os07g12250 12007.m05678 protein 60S ribosomal protein L24, putative, expressed Ribosomal_L24e
A_95_P263666	-1.17
A_95_P197947	-1.165	moderately similar to ( 284) AT3G57870 | Symbols: AHUS5, EMB1637, SCE1, SCE1A, ATSCE1 | SCE1 (SUMO CONJUGATION ENZYME 1); SUMO ligase | chr3:21428831-21430110 REVERSEweakly similar to ( 113) UBC2_MEDSA Ubiquitin-conjugating enzyme E2-17 kDa (EC 6.3.2.19) (Ubiquitin-protein ligase) (Ubiquitin carrier protein) - Medicago sativa (Alfalfa)moderately similar to ( 293) loc_os10g39120 12010.m21951 prote…
A_95_P003476	-1.16167
A_95_P201062	-1.16	moderately similar to ( 253) AT1G12640 | Symbols: | membrane bound O-acyl transferase (MBOAT) family protein | chr1:4303586-4305666 REVERSEmoderately similar to ( 227) loc_os02g45344 12002.m09571 protein acyltransferase, putative, expressed
A_95_P148617	-1.15833	moderately similar to ( 351) AT1G16350 | Symbols: | inosine-5'-monophosphate dehydrogenase, putative | chr1:5590951-5592872 FORWARDmoderately similar to ( 325) loc_os03g56800 12003.m34939 protein inosine-5-monophosphate dehydrogenase 2, putative, expressed IMPDH IMPDH PRK05567 PRK06843 PRK07807 PRK07107 PRK05458 PRK05096 PRK08649
A_95_P240449	-1.15667	moderately similar to ( 468) AT5G40010 | Symbols: AATP1 | AATP1 (AAA-ATPase 1); ATP binding / ATPase/ nucleoside-triphosphatase/ nucleotide binding | chr5:16020218-16021762 REVERSEmoderately similar to ( 464) loc_os12g24320 12012.m06266 protein cell Division Protein AAA ATPase family, putative, expressed AAA
A_95_P247147	-1.15667	moderately similar to ( 254) AT1G70830 | Symbols: | MLP28 (MLP-LIKE PROTEIN 28) | chr1:26710203-26711395 REVERSEBet_v_I
A_95_P309883	-1.15667	moderately similar to ( 477) AT5G19760 | Symbols: | dicarboxylate/tricarboxylate carrier (DTC) | chr5:6679591-6681845 REVERSEmoderately similar to ( 476) loc_os05g11780 12005.m05647 protein mitochondrial 2-oxoglutarate/malate carrier protein, putative, expressed
A_95_P284088	-1.15167	moderately similar to ( 401) AT2G32230 | Symbols: | pentatricopeptide (PPR) repeat-containing protein | chr2:13679608-13681756 REVERSEmoderately similar to ( 365) loc_os04g59600 12004.m35559 protein antiporter/ drug transporter/ transporter, putative, expressed
A_95_P135752	-1.14667	weakly similar to ( 132) AT2G21350 | Symbols: | RNA binding | chr2:9136451-9137267 REVERSEweakly similar to ( 124) loc_os10g36860 12010.m06491 protein CRS1 / YhbY domain containing protein, expressedCRS1_YhbY
A_95_P166822	-1.14667	weakly similar to ( 180) AT1G76550 | Symbols: | pyrophosphate--fructose-6-phosphate 1-phosphotransferase alpha subunit, putative / pyrophosphate-dependent 6-phosphofructose-1-kinase, putative | chr1:28722900-28726929 REVERSEmoderately similar to ( 219) PFPA_SOLTU Pyrophosphate--fructose 6-phosphate 1-phosphotransferase alpha subunit (EC 2.7.1.90) (PFP) (6-phosphofructokinase, pyrophosphate depend…
A_95_P267046	-1.145	weakly similar to ( 145) AT5G54280 | Symbols: ATM2, ATMYOS1, ATM4 | ATM2 (ARABIDOPSIS THALIANA MYOSIN 2); motor | chr5:22039606-22045592 REVERSEweakly similar to ( 118) loc_os07g37560 12007.m28992 protein myosin-5C, putative, expressed
A_95_P028531	-1.14333	very weakly similar to (99.0) AT3G26710 | Symbols: CCB1 | CCB1 (COFACTOR ASSEMBLY OF COMPLEX C) | chr3:9813550-9814606 FORWARDvery weakly similar to (93.6) loc_os11g32320 12011.m07133 protein expressed protein
A_95_P139207	-1.14167	moderately similar to ( 299) AT3G23550 | Symbols: | MATE efflux family protein | chr3:8448435-8450649 REVERSEmoderately similar to ( 265) loc_os07g01750 12007.m04654 protein transparent testa 12 protein, putative, expressed NorM MatE
A_95_P202742	-1.13667	moderately similar to ( 210) AT5G64816 | Symbols: | unknown protein | chr5:25913487-25913879 FORWARDmoderately similar to ( 204) loc_os03g08710 12003.m06378 protein expressed protein
A_95_P226864	-1.13333	highly similar to ( 654) AT4G30950 | Symbols: FAD6, FADC, SFD4 | FAD6 (FATTY ACID DESATURASE 6); omega-6 fatty acid desaturase | chr4:15057278-15059673 REVERSEhighly similar to ( 654) FAD6C_BRANA Omega-6 fatty acid desaturase, chloroplast precursor (EC 1.14.19.-) - Brassica napus (Rape)moderately similar to ( 275) loc_os08g34220 12008.m07411 protein omega-6 fatty acid desaturase, chloroplast prec…
A_95_P110077	-1.13167
A_95_P306528	-1.13167	moderately similar to ( 421) AT3G12500 | Symbols: ATHCHIB, PR3, PR-3, CHI-B, B-CHI | ATHCHIB (ARABIDOPSIS THALIANA BASIC CHITINASE); chitinase | chr3:3962501-3963945 REVERSEhighly similar to ( 564) CHI2_TOBAC Endochitinase B precursor (EC 3.2.1.14) (CHN-B) - Nicotiana tabacum (Common tobacco)moderately similar to ( 383) loc_os05g33140 12005.m07546 protein basic endochitinase 1 precursor, putative…
A_95_P135547	-1.13	moderately similar to ( 285) AT5G55730 | Symbols: FLA1 | FLA1 (FASCICLIN-LIKE ARAB INOGALACTAN 1) | chr5:22558375-22560392 REVERSEweakly similar to ( 186) loc_os08g23180 12008.m06339 protein fasciclin-like arabinogalactan protein 8 precursor, putative, expressed
A_95_P226799	-1.13	moderately similar to ( 422) AT5G58330 | Symbols: | malate dehydrogenase (NADP), chloroplast, putative | chr5:23580010-23582287 REVERSEmoderately similar to ( 461) MDHP_MEDSA Malate dehydrogenase [NADP], chloroplast precursor (EC 1.1.1.82) (NADP-MDH) - Medicago sativa (Alfalfa)moderately similar to ( 406) loc_os08g44810 12008.m08453 protein malate dehydrogenase 1, chloroplast precursor, putative,…
A_95_P213627	-1.12667	moderately similar to ( 216) AT3G02910 | Symbols: | FUNCTIONS IN: molecular_function unknown; INVOLVED IN: biological_process unknown; LOCATED IN: cellular_component unknown; EXPRESSED IN: 23 plant structures; EXPRESSED DURING: 15 growth stages; CONTAINS InterPro DOMAIN/s: Butirosin biosynthesis, BtrG-like (InterPro:IPR013024), AIG2-like (InterPro:IPR009288); BEST Arabidopsis thaliana protein mat…
A_95_P202977	-1.11833	weakly similar to ( 196) AT3G24190 | Symbols: | ABC1 family protein | chr3:8743319-8747703 FORWARDweakly similar to ( 168) loc_os02g57160 12002.m10738 protein ABC-1, putative, expressed
A_95_P127602	-1.11667
A_95_P061490	-1.11333	very weakly similar to (99.4) AT4G20940 | Symbols: | leucine-rich repeat family protein | chr4:11202728-11206038 FORWARDvery weakly similar to (99.8) loc_os07g05190 12007.m04983 protein protein binding protein, putative, expressed
A_95_P152107	-1.11167	weakly similar to ( 167) AT5G56750 | Symbols: | Ndr family protein | chr5:22957986-22960606 FORWARDweakly similar to ( 155) SF21_HELAN Pollen-specific protein SF21 - Helianthus annuus (Common sunflower)weakly similar to ( 172) loc_os01g09670 12001.m07591 protein pollen-specific protein SF21, putative, expressed Ndr
A_95_P079505	-1.10833	very weakly similar to (84.3) AT5G42760 | Symbols: | INVOLVED IN: biological_process unknown; LOCATED IN: cellular_component unknown; EXPRESSED IN: 21 plant structures; EXPRESSED DURING: 13 growth stages; CONTAINS InterPro DOMAIN/s: Conserved hypothetical protein CHP00027, methylltransferase (InterPro:IPR011610), O-methyltransferase, N-terminal (InterPro:IPR003455); Has 888 Blast hits to 888 prot…
A_95_P103952	-1.10833
A_95_P265536	-1.10833	weakly similar to ( 167) AT5G19370 | Symbols: | rhodanese-like domain-containing protein / PPIC-type PPIASE domain-containing protein | chr5:6524247-6526629 REVERSEweakly similar to ( 197) loc_os07g48810 12007.m09090 protein isomerase, putative, expressed
A_95_P272726	-1.10833	moderately similar to ( 438) AT5G07280 | Symbols: EMS1, EXS | EMS1 (EXCESS MICROSPOROCYTES1); kinase/ transmembrane receptor protein kinase | chr5:2285088-2288666 FORWARDmoderately similar to ( 277) PSKR_DAUCA Phytosulfokine receptor precursor (EC 2.7.11.1) (Phytosulfokine LRR receptor kinase) - Daucus carota (Carrot)moderately similar to ( 364) loc_os01g68870 12001.m43349 protein leucine-rich re…
A_95_P001216	-1.105	very weakly similar to (81.3) AT3G11670 | Symbols: DGD1 | DGD1 (DIGALACTOSYL DIACYLGLYCEROL DEFICIENT 1); UDP-galactosyltransferase/ galactolipid galactosyltransferase/ transferase, transferring glycosyl groups | chr3:3681679-3684495 REVERSEvery weakly similar to (99.0) DGDG1_SOYBN Digalactosyldiacylglycerol synthase 1, chloroplast precursor (EC 2.4.1.241) - Glycine max (Soybean)very weakly simil…
A_95_P151262	-1.105	moderately similar to ( 223) AT2G41290 | Symbols: | strictosidine synthase family protein | chr2:17210599-17212904 REVERSEweakly similar to ( 108) STSY_CATRO Strictosidine synthase precursor (EC 4.3.3.2) - Catharanthus roseus (Rosy periwinkle) (Madagascar periwinkle)weakly similar to ( 188) loc_os12g04424 12012.m56468 protein strictosidine synthase 3 precursor, putative, expressed Str_synth
A_95_P310078	-1.10167	moderately similar to ( 477) AT5G19760 | Symbols: | dicarboxylate/tricarboxylate carrier (DTC) | chr5:6679591-6681845 REVERSEmoderately similar to ( 476) loc_os05g11780 12005.m05647 protein mitochondrial 2-oxoglutarate/malate carrier protein, putative, expressed
A_95_P024986	-1.1	weakly similar to ( 133) AT5G64816 | Symbols: | unknown protein | chr5:25913487-25913879 FORWARDweakly similar to ( 130) loc_os03g08710 12003.m06378 protein expressed protein
A_95_P030656	-1.09667	moderately similar to ( 445) AT5G24690 | Symbols: | INVOLVED IN: biological_process unknown; LOCATED IN: mitochondrion, chloroplast, plastid, chloroplast inner membrane, chloroplast envelope; EXPRESSED IN: 23 plant structures; EXPRESSED DURING: 13 growth stages; BEST Arabidopsis thaliana protein match is: RER1 (RETICULATA-RELATED 1) (TAIR:AT5G22790.1); Has 251 Blast hits to 242 proteins in 37 spe…
A_95_P298263	-1.095	very weakly similar to (97.8) AT3G01170 | Symbols: | structural constituent of ribosome | chr3:58043-58690 FORWARD
A_95_P086090	-1.09333
A_95_P099288	-1.09333	moderately similar to ( 240) AT1G34430 | Symbols: EMB3003 | EMB3003 (embryo defective 3003); acyltransferase/ dihydrolipoyllysine-residue acetyltransferase/ protein binding | chr1:12588027-12590084 REVERSEmoderately similar to ( 236) loc_os12g08170 12012.m04804 protein dihydrolipoyllysine-residue acetyltransferase component of pyruvatedehydrogenase complex, mitochondrial precursor, putative, expr…
A_95_P115417	-1.09333	weakly similar to ( 107) AT4G08240 | Symbols: | unknown protein | chr4:5194713-5195756 FORWARD
A_95_P002686	-1.09167
A_95_P099813	-1.09167
A_95_P146787	-1.09167
A_95_P294263	-1.08667
A_95_P300243	-1.08667
A_95_P150462	-1.08333	moderately similar to ( 290) AT5G47900 | Symbols: | unknown protein | chr5:19392556-19394963 FORWARDmoderately similar to ( 276) loc_os02g32504 12002.m08343 protein expressed protein COG4299
A_95_P206682	-1.08
A_95_P014411	-1.07833	moderately similar to ( 221) AT2G23910 | Symbols: | cinnamoyl-CoA reductase-related | chr2:10177902-10179789 FORWARDvery weakly similar to (82.8) DFRA_VITVI Dihydroflavonol-4-reductase (EC 1.1.1.219) (DFR) (Dihydrokaempferol 4-reductase) - Vitis vinifera (Grape)moderately similar to ( 252) loc_os10g42620 12010.m07015 protein dihydroflavonol-4-reductase, putative, expressed
A_95_P028311	-1.07667	moderately similar to ( 259) AT2G25220 | Symbols: | ATP binding / kinase/ protein kinase/ protein serine/threonine kinase/ protein tyrosine kinase | chr2:10742918-10745540 REVERSEvery weakly similar to (84.0) NORK_MEDTR Nodulation receptor kinase precursor (EC 2.7.11.1) (Does not make infections protein 2) (Symbiosis receptor-like kinase) (MtSYMRK) - Medicago truncatula (Barrel medic)moderately s…
A_95_P110072	-1.075
A_95_P295963	-1.075	highly similar to ( 513) AT3G52390 | Symbols: | tatD-related deoxyribonuclease family protein | chr3:19423105-19425183 REVERSEmoderately similar to ( 488) loc_os07g06440 12007.m05105 protein deoxyribonuclease tatD, putative, expressed TatD_DNAse TatD TatD_DNase PRK10425 PRK11449
A_95_P178657	-1.07333	weakly similar to ( 188) AT5G28060 | Symbols: | 40S ribosomal protein S24 (RPS24B) | chr5:10069791-10070792 REVERSEweakly similar to ( 174) loc_os02g13530 12002.m06599 protein 40S ribosomal protein S24, putative, expressed RPS24A Ribosomal_S24e
A_95_P154187	-1.07	moderately similar to ( 433) AT1G27320 | Symbols: AHK3 | AHK3 (ARABIDOPSIS HISTIDINE KINASE 3); cytokinin receptor/ osmosensor/ protein histidine kinase | chr1:9487780-9492027 FORWARDmoderately similar to ( 387) loc_os01g69920 12001.m42798 protein histidine kinase 2, putative, expressed CHASE
A_95_P183532	-1.07	moderately similar to ( 348) AT3G11400 | Symbols: EIF3G1, ATEIF3G1 | eukaryotic translation initiation factor 3G / eIF3g | chr3:3578536-3580366 FORWARDmoderately similar to ( 344) loc_os02g54700 12002.m10498 protein eukaryotic translation initiation factor 3 subunit 4, putative, expressed
A_95_P177147	-1.06833	weakly similar to ( 182) AT2G36620 | Symbols: RPL24A | RPL24A (ribosomal protein L24); structural constituent of ribosome | chr2:15350548-15351819 REVERSEweakly similar to ( 187) RL24_CICAR 60S ribosomal protein L24 - Cicer arietinum (Chickpea) (Garbanzo)weakly similar to ( 175) loc_os07g12250 12007.m05678 protein 60S ribosomal protein L24, putative, expressed Ribosomal_L24e
A_95_P008811	-1.06667	highly similar to ( 654) AT4G30950 | Symbols: FAD6, FADC, SFD4 | FAD6 (FATTY ACID DESATURASE 6); omega-6 fatty acid desaturase | chr4:15057278-15059673 REVERSEhighly similar to ( 654) FAD6C_BRANA Omega-6 fatty acid desaturase, chloroplast precursor (EC 1.14.19.-) - Brassica napus (Rape)moderately similar to ( 275) loc_os08g34220 12008.m07411 protein omega-6 fatty acid desaturase, chloroplast prec…
A_95_P198957	-1.065	moderately similar to ( 365) AT1G12950 | Symbols: | MATE efflux family protein | chr1:4419849-4422462 FORWARDmoderately similar to ( 280) loc_os08g43654 12008.m08339 protein transparent testa 12 protein, putative, expressed MatE NorM
A_95_P187057	-1.06333	moderately similar to ( 351) AT3G07110 | Symbols: | 60S ribosomal protein L13A (RPL13aA) | chr3:2252092-2253332 FORWARDmoderately similar to ( 323) RL13A_LUPLU 60S ribosomal protein L13a - Lupinus luteus (European yellow lupin)moderately similar to ( 345) loc_os03g54890 12003.m101506 protein 60S ribosomal protein L13a, putative, expressed Ribosomal_L13 Ribosomal_L13 rpl13p RplM
A_95_P220392	-1.06	moderately similar to ( 258) AT3G24190 | Symbols: | ABC1 family protein | chr3:8743319-8747703 FORWARDmoderately similar to ( 230) loc_os02g57160 12002.m10738 protein ABC-1, putative, expressed
A_95_P211107	-1.05833
A_95_P210212	-1.055	moderately similar to ( 226) AT5G24580 | Symbols: | copper-binding family protein | chr5:8410394-8412087 REVERSEweakly similar to ( 162) loc_os03g64340 12003.m11295 protein copper ion binding protein, putative, expressed
A_95_P038281	-1.05333
A_95_P121152	-1.04833	moderately similar to ( 246) AT5G66470 | Symbols: | GTP binding / RNA binding | chr5:26541986-26544302 REVERSEmoderately similar to ( 220) loc_os05g49220 12005.m08992 protein GTP-binding protein era, putative, expressed Era era Era MMR_HSR1 COG1160 engA EngA1 Era_like
A_95_P007591	-1.04833	moderately similar to ( 418) AT3G12500 | Symbols: ATHCHIB, PR3, PR-3, CHI-B, B-CHI | ATHCHIB (ARABIDOPSIS THALIANA BASIC CHITINASE); chitinase | chr3:3962501-3963945 REVERSEhighly similar to ( 560) CHI1_TOBAC Endochitinase A precursor (EC 3.2.1.14) (CHN-A) - Nicotiana tabacum (Common tobacco)moderately similar to ( 385) loc_os05g33140 12005.m07546 protein basic endochitinase 1 precursor, putative…
A_95_P096993	-1.04667
A_95_P110162	-1.04667
A_95_P234714	-1.04667
A_95_P235499	-1.045
A_95_P017156	-1.04333	moderately similar to ( 285) AT5G60990 | Symbols: | DEAD/DEAH box helicase, putative (RH10) | chr5:24546601-24549148 REVERSEvery weakly similar to (89.4) IF414_TOBAC Eukaryotic initiation factor 4A-14 (EC 3.6.1.-) (ATP-dependent RNA helicase eIF4A-14) (eIF-4A-14) - Nicotiana tabacum (Common tobacco)moderately similar to ( 213) loc_os03g46610 12003.m101431 protein ATP-dependent RNA helicase DDX47,…
A_95_P258921	-1.04167	moderately similar to ( 317) AT5G16990 | Symbols: | NADP-dependent oxidoreductase, putative | chr5:5581831-5583849 REVERSEmoderately similar to ( 361) loc_os06g40070 12006.m08544 protein NADP-dependent oxidoreductase P2, putative, expressed COG2130 Qor
A_95_P206197	-1.04	moderately similar to ( 222) AT3G15000 | Symbols: | LOCATED IN: mitochondrion; EXPRESSED IN: 23 plant structures; EXPRESSED DURING: 13 growth stages; BEST Arabidopsis thaliana protein match is: plastid developmental protein DAG, putative (TAIR:AT3G06790.2); Has 50779 Blast hits to 24732 proteins in 941 species: Archae - 10; Bacteria - 4862; Metazoa - 25623; Fungi - 7071; Plants - 6957; Viruses - …
A_95_P019661	-1.03667	highly similar to ( 512) AT5G09220 | Symbols: AAP2 | AAP2 (AMINO ACID PERMEASE 2); amino acid transmembrane transporter | chr5:2866867-2868863 FORWARDhighly similar to ( 504) loc_os02g01210 12002.m05471 protein amino acid transporter, putative, expressed Aa_trans
A_95_P204712	-1.03667	moderately similar to ( 424) AT3G54540 | Symbols: ATGCN4 | ATGCN4; transporter | chr3:20190393-20192564 FORWARDmoderately similar to ( 416) loc_os03g32630 12003.m08505 protein ATP-binding cassette sub-family F member 1, putative, expressed Uup PRK10636 ABCF_EF-3 ABC_tran ABC_cobalt_CbiO_domain1 CcmA FepC PRK11147 ZnuC PRK11819 ABC_cobalt_CbiO_domain2 CbiO ABC_Metallic_Cations ABCC_MRP_Like ABC_Ir…
A_95_P311948	-1.03667	moderately similar to ( 477) AT5G19760 | Symbols: | dicarboxylate/tricarboxylate carrier (DTC) | chr5:6679591-6681845 REVERSEmoderately similar to ( 476) loc_os05g11780 12005.m05647 protein mitochondrial 2-oxoglutarate/malate carrier protein, putative, expressed
A_95_P157627	-1.035
A_95_P258668	-1.035	moderately similar to ( 407) AT1G58684 | Symbols: | 40S ribosomal protein S2, putative | chr1:21770021-21771217 REVERSEmoderately similar to ( 397) loc_os07g10660 12007.m05521 protein 40S ribosomal protein S2, putative, expressed rps5p RpsE rpsE Ribosomal_S5 Ribosomal_S5_C
A_95_P158952	-1.03333	weakly similar to ( 140) AT2G39970 | Symbols: | peroxisomal membrane protein (PMP36) | chr2:16684026-16686392 REVERSEweakly similar to ( 174) loc_os02g13170 12002.m06564 protein mitochondrial carrier protein, expressed
A_95_P176332	-1.03333	weakly similar to ( 189) AT3G53260 | Symbols: PAL2, ATPAL2 | PAL2; phenylalanine ammonia-lyase | chr3:19744256-19746619 REVERSEweakly similar to ( 196) PAL2_IPOBA Phenylalanine ammonia-lyase (EC 4.3.1.5) - Ipomoea batatas (Sweet potato) (Batate)weakly similar to ( 179) loc_os04g43800 12004.m09339 protein phenylalanine ammonia-lyase, putative, expressed PAL PAL-HAL PRK09367
A_95_P270416	-1.03333	weakly similar to ( 173) AT3G21400 | Symbols: | unknown protein | chr3:7534824-7536293 REVERSEweakly similar to ( 128) loc_os12g35550 12012.m07348 protein expressed protein
A_95_P177072	-1.03167	moderately similar to ( 236) AT5G56000 | Symbols: | heat shock protein 81-4 (HSP81-4) | chr5:22677602-22680067 REVERSEmoderately similar to ( 240) HSP83_ORYSA Heat shock protein 81-3 (HSP81-3) (Gravity-specific protein GSC 381) - Oryza sativa (Rice)moderately similar to ( 240) loc_os09g30439 12009.m060012 protein heat shock protein 81-3, putative, expressed HSP90 HtpG PRK05218
A_95_P210537	-1.03167	weakly similar to ( 169) AT5G22800 | Symbols: EMB1030 | EMB1030 (EMBRYO DEFECTIVE 1030); ATP binding / alanine-tRNA ligase/ ligase, forming aminoacyl-tRNA and related compounds / nucleic acid binding / nucleotide binding | chr5:7616221-7619961 REVERSEweakly similar to ( 171) loc_os06g13660 12006.m06081 protein alanyl-tRNA synthetase, putative, expressedalaS AlaS
A_95_P157447	-1.03
A_95_P218647	-1.025	weakly similar to ( 162) AT3G55580 | Symbols: | regulator of chromosome condensation (RCC1) family protein | chr3:20612766-20615730 FORWARDweakly similar to ( 159) loc_os01g62810 12001.m97558 protein expressed protein
A_95_P221227	-1.025	moderately similar to ( 244) AT2G38025 | Symbols: | FUNCTIONS IN: molecular_function unknown; INVOLVED IN: biological_process unknown; LOCATED IN: chloroplast; CONTAINS InterPro DOMAIN/s: Ovarian tumour, otubain (InterPro:IPR003323); BEST Arabidopsis thaliana protein match is: OTU-like cysteine protease family protein (TAIR:AT3G57810.3); Has 100 Blast hits to 100 proteins in 30 species: Archae - …
A_95_P302698	-1.025
A_95_P096663	-1.02167
A_95_P312568	-1.02167	moderately similar to ( 477) AT5G19760 | Symbols: | dicarboxylate/tricarboxylate carrier (DTC) | chr5:6679591-6681845 REVERSEmoderately similar to ( 476) loc_os05g11780 12005.m05647 protein mitochondrial 2-oxoglutarate/malate carrier protein, putative, expressed
A_95_P012781	-1.02	moderately similar to ( 416) AT3G09630 | Symbols: | 60S ribosomal protein L4/L1 (RPL4A) | chr3:2953813-2955444 FORWARDmoderately similar to ( 390) loc_os03g58204 12003.m101632 protein 60S ribosomal protein L4, putative, expressed rpl4lp Ribosomal_L4 RplD
A_95_P007686	-1.01833	moderately similar to ( 500) AT4G00430 | Symbols: TMP-C, PIP1;4, PIP1E | PIP1;4 (PLASMA MEMBRANE INTRINSIC PROTEIN 1;4); water channel | chr4:186143-187531 REVERSEmoderately similar to ( 491) PIP11_ORYSA Aquaporin PIP1.1 (Plasma membrane intrinsic protein 1a) (PIP1a) (OsPIP1.1) (Water channel protein RWC1) (RWC-1) - Oryza sativa (Rice)moderately similar to ( 491) loc_os02g44630 12002.m33812 prote…
A_95_P158727	-1.01833	weakly similar to ( 182) AT5G14970 | Symbols: | unknown protein | chr5:4847368-4848760 FORWARDweakly similar to ( 116) loc_os03g41080 12003.m09177 protein seed maturation protein PM23, putative, expressed
A_95_P176613	-1.01833	weakly similar to ( 118) ATMG00030 | Symbols: ORF107A | hypothetical protein | chrM:11918-12241 FORWARD
A_95_P197727	-1.01833	weakly similar to ( 196) AT5G44320 | Symbols: | eukaryotic translation initiation factor 3 subunit 7, putative / eIF-3 zeta, putative / eIF3d, putative | chr5:17854901-17856667 REVERSEweakly similar to ( 145) loc_os05g49150 12005.m08985 protein eukaryotic translation initiation factor 3 subunit 7, putative, expressed eIF-3_zeta
A_95_P011396	-1.01667	highly similar to ( 728) AT1G58290 | Symbols: HEMA1 | HEMA1; glutamyl-tRNA reductase | chr1:21624028-21626051 REVERSEhighly similar to ( 781) HEM11_CUCSA Glutamyl-tRNA reductase 1, chloroplast precursor (EC 1.2.1.70) (GluTR) - Cucumis sativus (Cucumber)highly similar to ( 622) loc_os10g35840 12010.m06402 protein glutamyl-tRNA reductase, chloroplast precursor, putative, expressedhemA HemA GlutR_N …
A_95_P188697	-1.01667	moderately similar to ( 228) AT3G12130 | Symbols: | KH domain-containing protein / zinc finger (CCCH type) family protein | chr3:3864486-3866406 REVERSEmoderately similar to ( 276) loc_os02g10080 12002.m33595 protein zinc finger C-x8-C-x5-C-x3-H type family protein, expressed
A_95_P135417	-1.015	moderately similar to ( 313) AT3G24570 | Symbols: | peroxisomal membrane 22 kDa family protein | chr3:8966675-8968530 REVERSEmoderately similar to ( 293) loc_os01g12800 12001.m07893 protein mpv17 protein, putative, expressed
A_95_P184602	-1.015
A_95_P097608	-1.01333
A_95_P214227	-1.01	very weakly similar to (92.8) AT1G71865 | Symbols: | unknown protein | chr1:27030117-27030416 FORWARD
A_95_P027716	-1.00833	moderately similar to ( 318) AT4G20325 | Symbols: | unknown protein | chr4:10980124-10981636 FORWARDmoderately similar to ( 293) loc_os04g40050 12004.m101821 protein expressed protein RNase_H2-Ydr279
A_95_P176277	-1.00667	highly similar to ( 605) AT1G14030 | Symbols: | ribulose-1,5 bisphosphate carboxylase oxygenase large subunit N-methyltransferase, putative | chr1:4805493-4807440 REVERSEhighly similar to ( 966) RBCMT_TOBAC Ribulose-1,5 bisphosphate carboxylase/oxygenase large subunit N-methyltransferase, chloroplast precursor (EC 2.1.1.127) ([Ribulose-bisphosphate carboxylase]-lysine N-methyltransferase) (RuBisC…
A_95_P061375	-1.005
A_95_P245132	-1.00167	moderately similar to ( 482) AT5G17230 | Symbols: | phytoene synthase (PSY) / geranylgeranyl-diphosphate geranylgeranyl transferase | chr5:5659839-5662087 REVERSEhighly similar to ( 522) PSY_CAPAN Phytoene synthase, chloroplast precursor (EC 2.5.1.-) - Capsicum annuum (Bell pepper)moderately similar to ( 480) loc_os06g51290 12006.m31943 protein phytoene synthase, chloroplast precursor, putative, …
A_95_P133822	-1	very weakly similar to ( 100) AT3G47500 | Symbols: CDF3 | CDF3 (CYCLING DOF FACTOR 3); DNA binding / protein binding / transcription factor | chr3:17504276-17505964 REVERSE
A_95_P180542	-1	moderately similar to ( 251) AT1G37130 | Symbols: NIA2, B29, NIA2-1, CHL3, NR, NR2, ATNR2 | NIA2 (NITRATE REDUCTASE 2); nitrate reductase (NADH)/ nitrate reductase | chr1:14158617-14161652 FORWARDmoderately similar to ( 410) NIA1_TOBAC Nitrate reductase [NADH] 1 (EC 1.7.1.1) (NR1) - Nicotiana tabacum (Common tobacco)moderately similar to ( 236) loc_os08g36480 12008.m07637 protein nitrate reductas…
A_95_P225842	-1	weakly similar to ( 132) AT2G21350 | Symbols: | RNA binding | chr2:9136451-9137267 REVERSEweakly similar to ( 124) loc_os10g36860 12010.m06491 protein CRS1 / YhbY domain containing protein, expressedCRS1_YhbY
A_95_P276558	-1
