# Supplementary material for: Expression of geminiviral AC2 RNA silencing suppressor changes sugar and jasmonate responsive gene expression in transgenic tobacco plants
Source: BMC Plant Biol. 2012 Nov 7;12:204. doi: 10.1186/1471-2229-12-204 (PMC3519546; doi:10.1186/1471-2229-12-204)
Supplement: Additional file 5 — Up-regulated transcripts of flower in transgenic AC2 expressing plants. [file 1471-2229-12-204-S5.xlsx]

## Sheet: AC2-flower-2x-FDR-005
Additional file 5. Flower transcripts up-regulated (FDR 0.05)
chip.microarray001	chip.microarray002	chip.microarray003	chip.microarray004	chip.microarray005	chip.microarray006	chip.microarray007	chip.microarray008	chip.microarray009	p.adjusted	p.adjusted.1 (FDR)	FC	ratio
11.36	10.71	10.62	11.34	10.29	10.24	11.74	10.63	10.19	0.000376	0.008139	1.03333	2.04675	EB683763	P-rich protein NtEIG-C29; Nicotiana tabacum (Common tobacco)	KR3B.113H02F.060119T7 KR3B Nicotiana tabacum cDNA clone KR3B.113H02, mRNA sequence [EB683763]
10.93	9.79	10.09	11.09	10.26	10.4	12.07	10.25	10.54	0.004742	0.020848	1.14167	2.20636	EH619711	Arabidopsis thaliana MEE59 (maternal effect embryo arrest 59) (MEE59, Drought related gene populus.	CHO_SL022xa03f1.ab1 CHO_SL Nicotiana tabacum cDNA, mRNA sequence [EH619711]
11.7	9.74	9.37	11.36	10.55	10.6	11.78	9.88	11.31	0.015514	0.037255	1.37167	2.58769	TA11922_4097	a	K501_ACTCH (P43393) Fruit protein PKIWI501, partial (15%) [TC7887]
9.31	8.15	8.35	9.42	8.33	7.84	9.51	8.12	8.21	1.4e-05	0.004308	1.24667	2.37293	EB429230	Ricinus communis ATP binding protein, putative, mRNA	KL5B.001O12F.050901T7 KL5B Nicotiana tabacum cDNA clone KL5B.001O12, mRNA sequence [EB429230]
11.25	10.52	10.18	11.12	10.04	9.91	11.45	10.33	9.99	0.000155	0.006452	1.11167	2.16095	EH618856	P-rich protein NtEIG-C29; n=1; Nicotiana tabacum| (Common tobacco)	CHO_SL015xl15f2.ab1 CHO_SL Nicotiana tabacum cDNA, mRNA sequence [EH618856]
10.3	8.86	9.31	9.62	9.24	9.28	11.09	9.45	9.14	0.00755	0.026233	1.12333	2.1785	EB441160	Cold acclimation protein WCOR413-like protein	Q9FUW4_ORYSA (Q9FUW4) Cold acclimation protein WCOR413-like protein, partial (81%) [TC4532]
10.41	8.42	9.33	10.65	8.39	9.49	10.34	9.08	9.44	0.00216	0.014644	1.44167	2.71634	DW002559	DUF domain containg protein Ricinus communis;	Unknown
12.67	10.47	10.79	12.17	11.19	11.11	13.09	10.94	11.29	0.000277	0.007482	1.67833	3.20058	EB438380	Solanum lycopersicum unknown trypsin inhibitor-like protein precursor	KN6B.100K01F.051019T7 KN6B Nicotiana tabacum cDNA clone KN6B.100K01, mRNA sequence [EB438380]
9.33	6.74	7.12	9.2	8.45	7.34	8.57	7.93	7.55	0.006342	0.02405	1.51167	2.85139	TA12880_4097	a	Q2HXG8_9ROSI (Q2HXG8) Miraculin-like protein 2, partial (15%) [TC6288]
12.69	10.18	11.01	11.79	11.41	11.54	12.38	11.53	11.49	0.019659	0.041792	1.09333	2.13366	TA16228_4097	Nicotiana benthamiana mRNA for PME inhibitor; Nicotiana tabacum mRNA for DC1.2 homologue, complete cds.ACCESSION AB009888	Q2VT54_CAPAN (Q2VT54) DC1.2-like, partial (90%) [TC6769]
8.65	6.42	6.37	7.05	6.36	6.4	7.1	6.67	6.84	0.020026	0.042198	1.09	2.12874	AB204830	a	AB204830 RIKEN, BY-2 cDNA library Nicotiana tabacum cDNA clone BY3746, mRNA sequence [AB204830]
9.33	8.14	8.6	9.58	8.9	8.89	11.47	8.74	8.79	0.018332	0.040369	1.45	2.73208	TA16052_4097	Chloroplast post-illumination chlorophyll fluorescence increase protein; n=1; Nicotiana tabacum|Rep: Chloroplast post-illumination chlorophyll fluorescence increase protein - Nicotiana tabacum (Common tobacco)...	Q2V3V4_ARATH (Q2V3V4) Protein At3g15840, partial (35%) [TC10086]
13.16	11.43	11.36	12.03	11.53	11.63	12.98	11.65	11.63	0.001702	0.013254	1.185	2.27363	TA13495_4097	Arabidopsis thaliana MEE14 (maternal effect embryo arrest 14) (MEE14) mRNA, complete cds; Populus EST from severe drought-stressed leaves	Unknown
7.81	6.26	6.32	7.59	6.78	6.47	7.58	6.58	6.56	3.1e-05	0.004845	1.165	2.24233	TA14652_4097	24K germin like protein precursor; n=1; Nicotiana tabacum|Rep: 24K germin like protein precursor - Nicotiana tabacum (Common tobacco)	Q7XZV3_TOBAC (Q7XZV3) 24K germin like protein precursor, partial (97%) [TC10308]
8.26	6.98	7.23	7.82	6.82	6.99	8.47	6.86	7.04	0.000104	0.005794	1.19667	2.29209	TC11066	a	O24134_TOBAC (O24134) Class II transposable element, complete [TC11066]
8.62	7.82	8.18	8.92	7.93	7.9	9.5	8.07	8.03	0.0009	0.010558	1.025	2.03496	BP529083	a	Q94FM9_TOBAC (Q94FM9) Circadian clock coupling factor ZGT, complete [TC11583]
10.36	9.13	9.11	10.44	9.57	9.64	11.19	9.39	9.59	0.000789	0.010292	1.25833	2.39219	BP133364	Populus trichocarpa pseudo response regulator (PtpRR3), mRNA	AB046955 pseudo-response regulator 5 {Arabidopsis thaliana} (exp=-1; wgp=0; cg=0), partial (9%) [TC13522]
13.93	11.72	12.04	12.86	11.62	11.74	14.24	11.74	11.73	0.000285	0.007554	1.91167	3.76244	DV159517	N.tabacum DNA for class II transposable element slide-124	Q945M1_ARATH (Q945M1) AT4g34700/T4L20_280, partial (97%) [TC13875]
7.46	6.95	7.01	8.07	7.28	7.16	9.36	7.24	7.13	0.016866	0.038796	1.16833	2.24752	BP128776	DNAJ/HSP40 related	BP128776 MAT001 Nicotiana tabacum cDNA clone BY568, mRNA sequence [BP128776]
7.97	6.32	6.12	9.49	8.45	6.05	8.42	6.26	7.2	0.020291	0.042519	1.89333	3.71493	BP130449	Nicotiana tabacum genomic sequence and retrotransposon Tnt1 g72c	Unknown
8.43	7.32	7.03	7.96	7.4	7.08	8.86	7.48	7.26	0.000688	0.00993	1.155	2.22684	BP527400	Chlorophyll a-b binding protein 1, chloroplast precursor related cluster	Unknown
11.63	9.75	9.78	11.58	10.46	10.5	12.27	10.26	10.66	0.000638	0.009687	1.59167	3.01397	BP528885	Arabidopsis thaliana FKF1 (FLAVIN-BINDING, KELCH REPEAT, F BOX 1)related cluster	Unknown
8.55	7.31	7.23	8.22	7.64	7.59	8.88	7.59	7.82	0.000791	0.010292	1.02	2.02792	BP529751	Ricinus communis pentatricopeptide repeat-containing protein, putative; Arabidopsis thaliana emb1417 (embryo defective 1417) (emb1417	Unknown
12.06	10.18	10.38	12.05	11.19	11.18	11.76	10.7	11.47	0.009323	0.028906	1.10667	2.15348	FG637486	Petunia Hybrida mRNA for Gip1-like protein (gip5 gene)	TT-30_L14 Samsun trichome library Nicotiana tabacum cDNA, mRNA sequence [FG637486]
8.58	6.3	6.31	8.1	6.24	6.31	8.43	6.31	6.21	0	0.000823	2.09	4.25748	BP532721	a	Unknown
10.77	8.22	7.3	10.14	8.45	7.9	10.59	8.38	7.69	5.9e-05	0.005309	2.51	5.6962	BP534390	Putative senescence-associated protein related	Unknown
12.1	9.95	10.32	11.65	10.68	10.56	12.52	10.4	10.63	0.000171	0.006627	1.66667	3.1748	EB438380	Solanum lycopersicum unknown trypsin inhibitor-like protein precursor	KN6B.100K01F.051019T7 KN6B Nicotiana tabacum cDNA clone KN6B.100K01, mRNA sequence [EB438380]
10.61	10.1	9.8	10.8	10	9.98	11.89	10.25	9.95	0.005651	0.022737	1.08667	2.12383	CV017930	Putative chloroplast thiazole biosynthetic protein related cluster	Unknown
10.74	9.2	8.86	10.19	9.56	9.3	10.89	9.64	9.45	0.000665	0.009784	1.27167	2.4144	CV018547	Nicotiana sylvestris Lhcb1*5, Lhcb1*6 genes for light harvesting chlorophyll a/b-binding protein, complete cds	Unknown
9.95	8.24	8.35	9.37	8.85	9.01	9.7	8.58	8.89	0.002209	0.014785	1.02	2.02792	TA13827_4097	MIP (Major Intrinsic Protein) family proteins exhibit essentially two distinct types of channel properties: (1) specific water transport by the aquaporins, and (2) small neutral solutes transport, such as glycerol by the glycerol facilitators [	Q39800_GOSHI (Q39800) Delta-tonoplast intrinsic protein, complete [TC4455]
14.61	12.92	12.89	14.39	13.93	13.48	14.62	13.18	14.05	0.007267	0.025639	1.13167	2.19112	FG195661	N.tabacum cysteine-rich extensin-like protein-4 mRNA, complete cds	AGN_PNL223cf1_b7.trimmed.seq AGN_PNL Nicotiana tabacum cDNA 5', mRNA sequence [FG195661]
12.57	10.5	9.99	12.17	11.35	11.41	12.6	10.63	12.11	0.017187	0.039179	1.44833	2.72893	TA11922_4097	a	Unknown
12.58	10.48	10.25	12.3	11.49	11.49	12.72	10.78	12.23	0.016929	0.038864	1.41333	2.66352	CV020062	Arabidopsis thaliana SMT2 (STEROL METHYLTRANSFERASE 2); S-adenosylmethionine-dependent methyltransferase (SMT2) mRNA,complete cds.	Unknown
11.5	11.34	10.89	11.9	11.25	10.63	12.94	10.91	10.99	0.010465	0.030703	1.11167	2.16095	CV020585	Putative chloroplast thiazole biosynthetic protein related cluster	Unknown
10.26	9.93	9.75	10.39	9.35	9.27	10.89	9.62	8.99	0.003764	0.018886	1.02833	2.03967	EB683763	P-rich protein NtEIG-C29; n=1; Nicotiana tabacum|Rep: P-rich protein NtEIG-C29 - Nicotiana tabacum (Common tobacco)	KR3B.113H02F.060119T7 KR3B Nicotiana tabacum cDNA clone KR3B.113H02, mRNA sequence [EB683763]
8.55	6.72	6.78	8.28	7.4	6.96	8.33	7.28	7.04	9.2e-05	0.005618	1.35667	2.56093	CV021493	Nicotiana tabacum mRNA for 24K germin like protein, complete cds	Q7XZV3_TOBAC (Q7XZV3) 24K germin like protein precursor, partial (97%) [TC10308]
13.03	12.67	11.17	13.37	11.77	11.59	13.02	12.05	11.78	0.003939	0.019295	1.30167	2.46514	DR752068	Nicotiana attenuata lipoxygenase (Lox1a) mRNA, complete cds	Unknown
11.99	10.4	10.53	12.51	11.07	10.91	13.23	10.98	10.93	0.000442	0.008693	1.77333	3.41843	DV161197	a	Unknown
10.57	8.51	9.46	10.71	8.5	9.69	10.43	9.12	9.54	0.002749	0.016246	1.43333	2.7007	DW002559	Arabidopsis thaliana unknown protein (At1g80240) mRNA, complete cds; duf domain containg protein	Unknown
10.97	9.62	9.85	11.15	9.54	9.77	10.02	9.47	9.96	0.005514	0.022494	1.01167	2.01624	DW003258	Ricinus communis cytochrome B561, putative, mRNA	Unknown
9.51	8.06	8.39	9.35	8.62	7.88	8.96	8.8	7.81	0.006541	0.024385	1.01333	2.01857	EB450877	Nicotiana tabacum mRNA for peroxidase, complete cds	Unknown
7.9	7.37	6.61	8.17	7.03	6.95	8.13	7.01	7.11	0.000277	0.007482	1.05333	2.07532	EB643469	Ricinus communis 60S acidic ribosomal protein P1, putative, mRNA	ntsm41 embryogenic microspores Nicotiana tabacum cDNA, mRNA sequence [EB643469]
13.2	11.05	12.1	13.46	11.07	12.37	13.12	11.83	12.25	0.00423	0.019901	1.48167	2.79271	EB677882	Arabidopsis thaliana unknown protein (AT5G11420) mRNA, complete cds; duf domain containg protein	Unknown
10.73	9.41	9.52	10.55	9.53	9.57	10.57	9.81	9.58	6e-06	0.00364	1.04667	2.06575	EB679814	a	Unknown
13	11.49	11.19	12.66	11.53	11.85	12.41	11.71	12.09	0.001952	0.01403	1.04667	2.06575	EG649549	a	Unknown
11.89	10.21	10.66	11.73	10.76	10.58	11.23	10.65	10.8	0.00086	0.01041	1.00667	2.00926	FG641387	Ricinus communis 14 kDa proline-rich protein DC2.15 precursor, putative, mRNA	TT-29_O04 K326 trichome library Nicotiana tabacum cDNA, mRNA sequence [FG641387]
8.43	7.67	7.68	8.98	8.08	7.88	10.34	8.13	7.82	0.009647	0.029399	1.37333	2.59068	EH617160	a	Unknown
13.83	12.55	12.78	13.36	12.87	11.71	13.23	12.62	12.03	0.009846	0.029681	1.04667	2.06575	EH617303	PnFL-2; n=1; Ipomoea nil|Rep: PnFL-2 - Ipomoea nil (Japanese morning glory) (Pharbitis nil)	Unknown
12.25	10.43	10.48	12.27	11.13	11.13	12.71	10.9	11.17	0.000245	0.007216	1.53667	2.90123	EH620344	Arabidopsis thaliana FKF1 (FLAVIN-BINDING, KELCH REPEAT, F BOX 1); signal transducer/ two-component sensor/ ubiquitin-protein ligase (FKF1) mRNA, complete cds	Unknown
8.29	7.93	7.79	8.69	7.6	7.38	8.87	7.53	7.12	0.001345	0.012093	1.05833	2.08252	TA12212_4097	P-rich protein NtEIG-C29; n=1; Nicotiana tabacum|Rep: P-rich protein NtEIG-C29 - Nicotiana tabacum (Common tobacco)	Unknown
11.1	9.92	9.91	9.96	9.06	9.25	11.84	9.55	8.9	0.010311	0.030456	1.535	2.89788	DV159519	Populus EST from severe drought-stressed opposite wood	KP1B.037K06F.050623T7 KP1B Nicotiana tabacum cDNA clone KP1B.037K06, mRNA sequence [DV159519]
9.89	8.75	8.78	10.08	8.67	8.39	9.22	9.17	8.43	0.00359	0.018486	1.03167	2.04438	TA13417_4097	Epicotyl-specific tissue protein; Striga asiatica (Asiatic witchweed) (Striga lutea)	Q1W3A4_9LAMI (Q1W3A4) Epicotyl-specific tissue protein (Fragment), partial (51%) [TC7162]
13.18	11.04	12.11	13.41	11.04	12.29	13.06	11.78	12.24	0.0042	0.019858	1.46667	2.76383	TA13644_4097	Arabidopsis thaliana unknown protein (AT5G25460) mRNA, complete cds: Hypothetical protein ; duf domain containg protein	Unknown
8.52	6.9	7.51	8.72	6.87	7.75	8.58	7.43	7.77	0.001393	0.012221	1.235	2.35381	TA13645_4097	a	Unknown
10.7	8.75	9	10.41	9.41	9.35	10.43	9.2	9.46	0.000134	0.006092	1.31833	2.49378	TA13827_4097	Putative delta TIP; n=1; Nicotiana glauca|Rep: Putative delta TIP - Nicotiana glauca (Glaucous tobacco) (Tree tobacco)(MIP protein)	Q39800_GOSHI (Q39800) Delta-tonoplast intrinsic protein, complete [TC4455]
10.3	7.98	8.27	9.23	8.79	8.87	9.83	8.8	8.9	0.006072	0.023502	1.185	2.27363	TA14391_4097	Nicotiana benthamiana mRNA for PME inhibitor; Nicotiana tabacum mRNA for DC1.2 homologue, complete cds. AUTHORS Hara,K., Yagi,M., Koizumi,N., Kusano,T. and Sano,H. TITLE Screening of wound-responsive genes identifies an immediate-early expressed gene encoding a highly charged protein in mechanically wounded tobacco plants JOURNAL Plant Cell Physiol. 41 (6), 684-691 (2000) PUBMED 10945337	Unknown
9.93	8.66	9.03	9.4	9.01	8.93	10.64	9.12	8.93	0.004461	0.020324	1.04333	2.06098	TA14956_4097	Putative stress-responsive protein; n=1; Tamarix androssowii|Rep: Putative stress-responsive protein - Tamarix androssowii	Q9FUW4_ORYSA (Q9FUW4) Cold acclimation protein WCOR413-like protein, partial (81%) [TC4532]
9.95	7.96	8.24	9.75	8.96	8.87	10.17	8.69	9	0.001544	0.012656	1.33667	2.52567	TA17955_4097	Putative EARLY flowering 4 protein; n=1; Solanum lycopersicum|Rep: Putative EARLY flowering 4 protein - Solanum lycopersicum (Tomato) (Lycopersicon esculentum)...	Q6UEI6_MESCR (Q6UEI6) Early flowering 4, partial (38%) [TC11698]
11.84	9.46	10.16	11.52	10.57	10.79	11.44	10.42	10.92	0.00736	0.025793	1.21333	2.31873	TA18134_4097	utative GDSL-motif lipase/acylhydrolase; n=1; Arabidopsis thaliana|Rep: Putative GDSL-motif lipase/acylhydrolase - Arabidopsis thaliana (Mouse-ear cress)...	Q5J7N0_AGAAM (Q5J7N0) GSDL-motif lipase, partial (90%) [TC4571]
11.88	10.66	10.96	12.03	11.35	11.34	12.75	11.09	11.31	0.002527	0.015681	1.10167	2.14602	TA19383_4097	a	Unknown
11.84	9.74	9.4	11.33	10.84	10.6	11.65	9.9	11.25	0.019883	0.042048	1.31833	2.49378	TA19568_4097	Apyrase precursor; n=1; Solanum tuberosum|Rep: Apyrase precursor - Solanum tuberosum (Potato)	APY_SOLTU (P80595) Apyrase precursor (ATP-diphosphatase) (Adenosine diphosphatase) (ADPase) (ATP-diphosphohydrolase) , partial (27%) [TC12618]
11.72	9.49	9.68	10.93	9.24	9.43	12.16	9.14	9.47	6.8e-05	0.00532	2.195	4.5789	TA19870_4097	a	Q847S9_ASTYP (Q847S9) NADH dehydrogenase 1 (Fragment), partial (25%) [TC11392]
7.83	7.11	7.14	7.55	7.12	7.01	9.11	7.26	7.17	0.014401	0.035777	1.02833	2.03967	TA20173_4097	1-phosphatidylinositol phosphodiesterase-related protein (hypothetical)	NM_120030 phospholipase C {Arabidopsis thaliana} (exp=-1; wgp=0; cg=0), complete [TC11731]
10.15	8.63	8.31	9.63	8.7	8.45	9.4	8.32	8.16	0.00025	0.007273	1.29833	2.45945	TA20187_4097	Arabidopsis thaliana UbiE/COQ5 methyltransferase family protein (AT1G23360) mRNA, complete cds; Fgenesh protein 2; Beta vulgaris (Sugar beet)	Q20CF1_BETVU (Q20CF1) Fgenesh protein 2, partial (85%) [TC11767]
13.44	11.2	12.14	13.04	11.92	12.1	13.1	12.14	12.37	0.002126	0.014547	1.215	2.32141	TA22257_4097	a	NM_126488 carboxylic ester hydrolase/ hydrolase, acting on ester bonds {Arabidopsis thaliana} (exp=-1; wgp=0; cg=0), partial (76%) [TC8472]
11.66	11.38	9.88	12.17	10.62	10.32	11.71	10.8	10.55	0.005458	0.022386	1.255	2.38667	EB447101	Nicotiana attenuata lipoxygenase (Lox1a) mRNA, complete cds	KR2B.113O16F.060128T7 KR2B Nicotiana tabacum cDNA clone KR2B.113O16, mRNA sequence [EB447101]
10.38	8.43	8.47	10.18	9.33	9.2	10.63	9.09	9.33	0.001006	0.010973	1.42167	2.67895	BP531560	Cluster: Putative EARLY flowering 4 protein; n=1; Solanum lycopersicum|Rep: Putative EARLY flowering 4 protein - Solanum lycopersicum (Tomato) (Lycopersicon esculentum)…	BP531560 MAT005 Nicotiana tabacum cDNA clone BY25080, mRNA sequence [BP531560]
9.71	9.5	8.32	11.41	10.02	9.64	10.77	8.77	9.04	0.024149	0.046588	1.415	2.6666	DW004494	a	KR3B.108P01F.051110T7 KR3B Nicotiana tabacum cDNA clone KR3B.108P01, mRNA sequence [DW004494]
8.78	6.79	7	8.43	7.24	6.75	7.61	6.9	6.95	0.001076	0.011241	1.335	2.52275	AB041516	Nicotiana tabacum mRNA for P-rich protein EIG-I30, complete cds	Nicotiana tabacum mRNA for P-rich protein EIG-I30, complete cds [AB041516]
9.18	7.65	7.91	8.82	8.02	7.77	8.88	8.25	7.63	0.000254	0.007325	1.08833	2.12628	AB032198	Nicotiana tabacum mRNA for gibberellin 3beta-hydroxylase, complete cds	Nicotiana tabacum mRNA for gibberellin 3beta-hydroxylase, complete cds [AB032198]
9.21	7.83	7.68	9.35	8.01	8.29	9.22	8.19	8.82	0.002398	0.015299	1.12333	2.1785	EB683381	a	KR3B.112G13F.060119T7 KR3B Nicotiana tabacum cDNA clone KR3B.112G13, mRNA sequence [EB683381]
8.99	6.97	7.08	8.93	7.74	7.07	9.02	7.54	7.31	3.4e-05	0.004856	1.695	3.23777	AB112080	Cluster: 24K germin like protein precursor; n=1; Nicotiana tabacum|Rep: 24K germin like protein precursor - Nicotiana tabacum (Common tobacco);This family represents the conserved barrel domain of the 'cupin' superfamily ('cupa' is the Latin term for a small barrel). This family contains 11S and 7S plant seed storage proteins, and germins. Plant seed storage proteins provide the major nitrogen so…	Nicotiana tabacum mRNA for 24K germin like protein, complete cds [AB112080]
12.68	10.71	10.8	12.59	11.51	11.46	13.12	11.29	11.5	0.000321	0.007749	1.585	3.00008	FG637943	Glycine max circadian clock-associated FKF1 (FKF1) mRNA, complete	TT-36_O13 Samsun trichome library Nicotiana tabacum cDNA, mRNA sequence [FG637943]
12.33	10.14	11.26	11.92	10.25	11.45	12.2	10.82	11.31	0.007863	0.026743	1.27833	2.42559	EB678078	a	KG9B.103I12F.051128T7 KG9B Nicotiana tabacum cDNA clone KG9B.103I12, mRNA sequence [EB678078]
12.2	11.02	11.29	12.34	11.61	11.67	13.26	11.47	11.74	0.004151	0.019772	1.13333	2.19365	AM840257	stress related (not sure) predicted	AM840257 seedling library, SL Nicotiana tabacum cDNA clone nt002328041, mRNA sequence [AM840257]
10.58	8.1	8.9	10.21	9.19	9.17	10.01	9.04	9.44	0.003395	0.018062	1.29333	2.45094	DV161138	Putative GDSL-motif lipase/acylhydrolase; n=1; Arabidopsis thaliana|Rep: Putative GDSL-motif lipase/acylhydrolase - Arabidopsis thaliana (Mouse-ear cress)...	KP1B.107D13F.050726T7 KP1B Nicotiana tabacum cDNA clone KP1B.107D13, mRNA sequence [DV161138]
12.91	10.98	11.21	12.6	11.87	11.97	12.54	11.75	12.22	0.010479	0.030707	1.01667	2.02324	FG637486	Petunia Hybrida mRNA for Gip1-like protein (gip5 gene)	TT-30_L14 Samsun trichome library Nicotiana tabacum cDNA, mRNA sequence [FG637486]
8.99	7.57	7.1	8.79	7.29	6.8	8.55	7.34	6.88	7.1e-05	0.00532	1.61333	3.05958	EB450175	Arabidopsis thaliana RNA binding / ribonuclease III (AT1G55140) mRNA, complete cds; ribonuclease III (EC:3.1.26.3) (gene rnc) [1] is an enzyme that digests double-stranded RNA. RNA processing Ricinus communis RNA binding protein, putative, mRNA.	KT7C.105P22F.051219T7 KT7 Nicotiana tabacum cDNA clone KT7C.105P22, mRNA sequence [EB450175]
9.22	7.42	7.78	8.7	7.72	8.05	8.64	7.54	8.21	0.001668	0.01311	1.06667	2.09459	FG640853	a	TT-08_O09 K326 trichome library Nicotiana tabacum cDNA, mRNA sequence [FG640853]
8.96	6.16	5.97	6.15	6.14	6	8.13	6.02	6	0.017313	0.039302	1.69833	3.24526	FG644587	a	TT-27_O15 K326 late senescent leaf library Nicotiana tabacum cDNA, mRNA sequence [FG644587]
10.66	7.98	8.79	10.17	9.28	9.34	10.15	9.08	9.61	0.00829	0.027388	1.31333	2.48515	FG137573	Arabidopsis thaliana GDSL-motif lipase/hydrolase family protein (AT5G33370) mRNA, complete cds; Ricinus communis zinc finger protein, putative	AGN_ELP004xj23f1.ab1 AGN_ELP Nicotiana tabacum cDNA 5', mRNA sequence [FG137573]
12.86	11.29	11.43	12.77	11.78	11.7	12.51	11.91	12.01	0.000728	0.010137	1.02667	2.03731	FG193826	Ricinus communis Esterase precursor, putative, mRNA	AGN_PNL221af1_b11.trimmed.seq AGN_PNL Nicotiana tabacum cDNA 5', mRNA sequence [FG193826]

## Sheet: MapMan annotation
IDENTIFIER	VALUE	MapMan Annotation
A_95_P000536	1.03333	HPS_like
A_95_P001666	1.14167	weakly similar to ( 128) loc_os03g15920 12003.m35599 protein expressed protein
A_95_P002521	1.37167
A_95_P004246	1.24667
A_95_P004391	1.11167	HPS_like
A_95_P009051	1.12333
A_95_P012201	1.44167	weakly similar to ( 196) AT4G32460 | Symbols: | FUNCTIONS IN: molecular_function unknown; INVOLVED IN: biological_process unknown; LOCATED IN: plant-type cell wall; EXPRESSED IN: 24 plant structures; EXPRESSED DURING: 15 growth stages; CONTAINS InterPro DOMAIN/s: Protein of unknown function DUF642 (InterPro:IPR006946), Galactose-binding like (InterPro:IPR008979); BEST Arabidopsis thaliana protein…
A_95_P012686	1.67833	very weakly similar to (97.1) AT1G17860 | Symbols: | trypsin and protease inhibitor family protein / Kunitz family protein | chr1:6149343-6149933 FORWARDvery weakly similar to (80.5) KTI1_SOYBN Kunitz-type trypsin inhibitor KTI1 precursor - Glycine max (Soybean)STI STI Kunitz_legume
A_95_P013341	1.51167	STI STI Kunitz_legume
A_95_P014526	1.09333	weakly similar to ( 179) AT5G62360 | Symbols: | invertase/pectin methylesterase inhibitor family protein | chr5:25040699-25041310 FORWARDweakly similar to ( 134) 21KD_DAUCA 21 kDa protein precursor (1.2 protein) - Daucus carota (Carrot)very weakly similar to (89.7) loc_os06g49760 12006.m09500 protein ripening-related protein, putative, expressedPMEI
A_95_P017091	1.09	weakly similar to ( 179) AT2G28160 | Symbols: FIT1, ATBHLH029, FRU, BHLH029, ATBHLH29 | FRU (FER-LIKE REGULATOR OF IRON UPTAKE); DNA binding / transcription factor | chr2:12004713-12005908 FORWARD
A_95_P022991	1.45	weakly similar to ( 158) AT3G15840 | Symbols: PIFI | PIFI (post-illumination chlorophyll fluorescence increase) | chr3:5356782-5358070 REVERSEweakly similar to ( 135) loc_os03g38950 12003.m35300 protein expressed protein
A_95_P023016	1.185	weakly similar to ( 192) AT2G15890 | Symbols: MEE14 | MEE14 (maternal effect embryo arrest 14) | chr2:6921196-6921978 REVERSEweakly similar to ( 121) loc_os03g55670 12003.m10479 protein expressed protein
A_95_P023546	1.165	moderately similar to ( 240) AT5G20630 | Symbols: GLP3, GLP3A, GLP3B, ATGER3, GER3 | GER3 (GERMIN 3); oxalate oxidase | chr5:6975315-6975950 REVERSEmoderately similar to ( 249) AB19A_PRUPE Auxin-binding protein ABP19a precursor - Prunus persica (Peach)moderately similar to ( 220) loc_os08g35760 12008.m07565 protein auxin-binding protein ABP20 precursor, putative, expressedCupin_1
A_95_P025456	1.19667	highly similar to ( 927) AT2G07698 | Symbols: | ATP synthase alpha chain, mitochondrial, putative | chr2:3361474-3364028 FORWARDhighly similar to ( 963) ATPAM_NICPL ATP synthase subunit alpha, mitochondrial (EC 3.6.3.14) - Nicotiana plumbaginifolia (Leadwort-leaved tobacco)highly similar to ( 928) loc_osm1g00580 11706.m00050 protein ATP synthase F0 subunit 1 PRK09281 AtpA atpA F1_ATPase_alpha PRK…
A_95_P026596	1.025	weakly similar to ( 111) AT3G63060 | Symbols: EDL3 | EDL3 (EID1-like 3) | chr3:23300638-23301456 REVERSEvery weakly similar to (87.4) loc_os01g58850 12001.m12026 protein circadian clock coupling factor ZGT, putative, expressed
A_95_P031196	1.25833	very weakly similar to (87.4) AT5G24470 | Symbols: APRR5, PRR5 | APRR5 (ARABIDOPSIS PSEUDO-RESPONSE REGULATOR 5); transcription regulator/ two-component response regulator | chr5:8356204-8358873 REVERSEvery weakly similar to (84.7) PRR95_ORYSA Two-component response regulator-like PRR95 (Pseudo-response regulator 95) (OsPRR95) - Oryza sativa (Rice)very weakly similar to (84.7) loc_os09g36220 1200…
A_95_P032091	1.91167
A_95_P036603	1.16833	weakly similar to ( 121) AT5G23240 | Symbols: | DNAJ heat shock N-terminal domain-containing protein | chr5:7826857-7828534 REVERSEvery weakly similar to (95.5) loc_os04g57880 12004.m10672 protein dnaJ domain containing protein, expressed
A_95_P042796	1.89333
A_95_P078000	1.155
A_95_P083910	1.59167	weakly similar to ( 120) AT1G68050 | Symbols: ADO3, FKF1 | FKF1 (FLAVIN-BINDING, KELCH REPEAT, F BOX 1); signal transducer/ two-component sensor/ ubiquitin-protein ligase | chr1:25508737-25510697 FORWARDweakly similar to ( 116) ADO3_ORYSA Adagio-like protein 3 - Oryza sativa (Rice)weakly similar to ( 116) loc_os11g34460 12011.m080021 protein adagio protein 1, putative, expressed
A_95_P087258	1.02	weakly similar to ( 190) AT4G21190 | Symbols: emb1417 | emb1417 (embryo defective 1417) | chr4:11292493-11293763 REVERSEweakly similar to ( 155) loc_os01g55290 12001.m11688 protein EMB1417, putative, expressed
A_95_P092853	1.10667	weakly similar to ( 119) AT1G74670 | Symbols: | gibberellin-responsive protein, putative | chr1:28053378-28053893 FORWARDweakly similar to ( 110) loc_os09g24840 12009.m22085 protein GAST1 protein precursor, putative, expressedGASA
A_95_P094448	2.09
A_95_P098258	2.51	very weakly similar to (80.9) AT3G51250 | Symbols: | senescence/dehydration-associated protein-related | chr3:19028227-19030442 FORWARDvery weakly similar to (81.3) loc_os06g50330 12006.m09557 protein senescence-associated protein 12, putative, expressedSenescence
A_95_P103327	1.66667	STI STI
A_95_P106512	1.08667	weakly similar to ( 119) AT5G54770 | Symbols: THI1, TZ, THI4 | THI1; protein homodimerization | chr5:22246634-22247891 FORWARDweakly similar to ( 125) THI4_CITSI Thiazole biosynthetic enzyme, chloroplast precursor - Citrus sinensis (Sweet orange)weakly similar to ( 116) loc_os07g34570 12007.m28985 protein thiazole biosynthetic enzyme 1-1, chloroplast precursor, putative, expressed
A_95_P107827	1.27167	weakly similar to ( 178) AT3G27690 | Symbols: LHCB2.4, LHCB2.3, LHCB2 | LHCB2.3; chlorophyll binding | chr3:10256002-10256921 FORWARDweakly similar to ( 194) CB24_TOBAC Chlorophyll a-b binding protein 40, chloroplast precursor (LHCII type I CAB-40) (LHCP) - Nicotiana tabacum (Common tobacco)weakly similar to ( 189) loc_os01g52240 12001.m11398 protein chlorophyll a-b binding protein 2, chloroplast…
A_95_P108127	1.02	very weakly similar to (84.3) loc_os04g46530 12004.m09602 protein retrotransposon protein, putative, unclassified, expressed
A_95_P109092	1.13167
A_95_P109317	1.44833
A_95_P111117	1.41333
A_95_P112227	1.11167	weakly similar to ( 111) AT5G54770 | Symbols: THI1, TZ, THI4 | THI1; protein homodimerization | chr5:22246634-22247891 FORWARDweakly similar to ( 129) THI4_CITSI Thiazole biosynthetic enzyme, chloroplast precursor - Citrus sinensis (Sweet orange)weakly similar to ( 114) loc_os07g34570 12007.m28985 protein thiazole biosynthetic enzyme 1-1, chloroplast precursor, putative, expressed
A_95_P113432	1.02833	HPS_like
A_95_P114202	1.35667	weakly similar to ( 114) AT5G20630 | Symbols: GLP3, GLP3A, GLP3B, ATGER3, GER3 | GER3 (GERMIN 3); oxalate oxidase | chr5:6975315-6975950 REVERSEweakly similar to ( 113) GLP1_SINAL Germin-like protein 1 precursor - Sinapis alba (White mustard) (Brassica hirta)weakly similar to ( 104) loc_os08g35760 12008.m07565 protein auxin-binding protein ABP20 precursor, putative, expressed
A_95_P115322	1.30167
A_95_P118182	1.77333
A_95_P122577	1.43333	weakly similar to ( 196) AT4G32460 | Symbols: | FUNCTIONS IN: molecular_function unknown; INVOLVED IN: biological_process unknown; LOCATED IN: plant-type cell wall; EXPRESSED IN: 24 plant structures; EXPRESSED DURING: 15 growth stages; CONTAINS InterPro DOMAIN/s: Protein of unknown function DUF642 (InterPro:IPR006946), Galactose-binding like (InterPro:IPR008979); BEST Arabidopsis thaliana protein…
A_95_P123417	1.01167	weakly similar to ( 148) AT1G14730 | Symbols: | LOCATED IN: endomembrane system, integral to membrane; EXPRESSED IN: 16 plant structures; EXPRESSED DURING: 7 growth stages; CONTAINS InterPro DOMAIN/s: Cytochrome b561, eukaryote (InterPro:IPR004877), Cytochrome b561/ferric reductase transmembrane (InterPro:IPR006593); BEST Arabidopsis thaliana protein match is: ACYB-1; carbon-monoxide oxygenase (T…
A_95_P146767	1.01333	moderately similar to ( 322) AT5G05340 | Symbols: | peroxidase, putative | chr5:1579142-1580819 REVERSEmoderately similar to ( 311) PERP7_BRARA Peroxidase P7 (EC 1.11.1.7) (TP7) - Brassica rapa (Turnip)moderately similar to ( 319) loc_os12g02080 12012.m04210 protein peroxidase 52 precursor, putative, expressedsecretory_peroxidase plant_peroxidase peroxidase
A_95_P147842	1.05333	very weakly similar to (92.0) AT5G24510 | Symbols: | 60s acidic ribosomal protein P1, putative | chr5:8369295-8369866 REVERSEvery weakly similar to (83.2) RLA1_MAIZE 60S acidic ribosomal protein P1 (L12) - Zea mays (Maize)very weakly similar to (81.6) loc_os08g02340 12008.m080029 protein 60S acidic ribosomal protein P1, putative, expressed
A_95_P148527	1.48167	moderately similar to ( 294) AT5G11420 | Symbols: | FUNCTIONS IN: molecular_function unknown; INVOLVED IN: biological_process unknown; LOCATED IN: cell wall, plant-type cell wall; EXPRESSED IN: 23 plant structures; EXPRESSED DURING: 13 growth stages; CONTAINS InterPro DOMAIN/s: Protein of unknown function DUF642 (InterPro:IPR006946), Galactose-binding like (InterPro:IPR008979); BEST Arabidopsis t…
A_95_P149852	1.04667
A_95_P154357	1.04667
A_95_P157967	1.00667
A_95_P159202	1.37333
A_95_P159272	1.04667	weakly similar to ( 127) AT1G19180 | Symbols: TIFY10A | JAZ1 (JASMONATE-ZIM-DOMAIN PROTEIN 1); protein binding | chr1:6622708-6623271 FORWARDweakly similar to ( 110) loc_os07g42370 12007.m29261 protein pnFL-2, putative, expressed
A_95_P161687	1.53667
A_95_P178317	1.05833	HPS_like
A_95_P180202	1.535
A_95_P183257	1.03167	very weakly similar to (82.4) OSS2_PEA Organ-specific protein S2 - Pisum sativum (Garden pea)
A_95_P184227	1.46667	moderately similar to ( 294) AT5G11420 | Symbols: | FUNCTIONS IN: molecular_function unknown; INVOLVED IN: biological_process unknown; LOCATED IN: cell wall, plant-type cell wall; EXPRESSED IN: 23 plant structures; EXPRESSED DURING: 13 growth stages; CONTAINS InterPro DOMAIN/s: Protein of unknown function DUF642 (InterPro:IPR006946), Galactose-binding like (InterPro:IPR008979); BEST Arabidopsis t…
A_95_P184232	1.235	weakly similar to ( 196) AT4G32460 | Symbols: | FUNCTIONS IN: molecular_function unknown; INVOLVED IN: biological_process unknown; LOCATED IN: plant-type cell wall; EXPRESSED IN: 24 plant structures; EXPRESSED DURING: 15 growth stages; CONTAINS InterPro DOMAIN/s: Protein of unknown function DUF642 (InterPro:IPR006946), Galactose-binding like (InterPro:IPR008979); BEST Arabidopsis thaliana protein…
A_95_P185037	1.31833	moderately similar to ( 298) AT3G16240 | Symbols: DELTA-TIP, TIP2;1, DELTA-TIP1, AQP1, ATTIP2;1 | DELTA-TIP; ammonia transporter/ methylammonium transmembrane transporter/ water channel | chr3:5505534-5506788 FORWARDmoderately similar to ( 278) TIP22_ORYSA Probable aquaporin TIP2.2 (Tonoplast intrinsic protein 2.2) (OsTIP2.2) - Oryza sativa (Rice)moderately similar to ( 278) loc_os06g22960 12006.…
A_95_P187637	1.185	weakly similar to ( 173) AT5G62360 | Symbols: | invertase/pectin methylesterase inhibitor family protein | chr5:25040699-25041310 FORWARDweakly similar to ( 133) 21KD_DAUCA 21 kDa protein precursor (1.2 protein) - Daucus carota (Carrot)very weakly similar to (89.7) loc_os06g49760 12006.m09500 protein ripening-related protein, putative, expressedPMEI
A_95_P190187	1.04333	moderately similar to ( 218) AT3G50830 | Symbols: COR413-PM2, ATCOR413-PM2 | COR413-PM2 (COLD-REGULATED 413-PLASMA MEMBRANE 2) | chr3:18894109-18895355 REVERSEmoderately similar to ( 207) loc_os03g55850 12003.m10496 protein cold acclimation protein COR413-PM1, putative, expressedWCOR413
A_95_P203912	1.33667	very weakly similar to (80.1) AT2G40080 | Symbols: ELF4 | ELF4 (EARLY FLOWERING 4) | chr2:16734545-16734880 REVERSEDUF1313
A_95_P204762	1.21333	highly similar to ( 563) AT5G33370 | Symbols: | GDSL-motif lipase/hydrolase family protein | chr5:12602864-12604670 REVERSEweakly similar to ( 165) APG_BRANA Anter-specific proline-rich protein APG (Protein CEX) (Fragment) - Brassica napus (Rape)highly similar to ( 516) loc_os02g40440 12002.m09130 protein anther-specific proline-rich protein APG precursor, putative, expressedSGNH_plant_lipase_lik…
A_95_P210372	1.10167
A_95_P211242	1.31833	weakly similar to ( 121) AT5G18280 | Symbols: ATAPY2, APY2 | ATAPY2 (ARABIDOPSIS THALIANA APYRASE 2); ATPase/ nucleotide diphosphatase | chr5:6050799-6054875 REVERSEmoderately similar to ( 225) APY_SOLTU Apyrase precursor (EC 3.6.1.5) (ATP-diphosphatase) (Adenosine diphosphatase) (ADPase) (ATP-diphosphohydrolase) - Solanum tuberosum (Potato)weakly similar to ( 123) loc_os03g21120 12003.m07519 pro…
A_95_P212597	2.195	weakly similar to ( 112) TRA1_MAIZE Putative AC transposase (ORFA) - Zea mays (Maize)weakly similar to ( 155) loc_os06g14730 12006.m06188 protein transposon protein, putative, unclassified
A_95_P214027	1.02833	highly similar to ( 536) AT4G38690 | Symbols: | 1-phosphatidylinositol phosphodiesterase-related | chr4:18074743-18075699 REVERSEmoderately similar to ( 490) loc_os09g36520 12009.m06601 protein ki1 protein, putative, expressed
A_95_P214092	1.29833	moderately similar to ( 340) AT1G23360 | Symbols: | UbiE/COQ5 methyltransferase family protein | chr1:8295421-8296339 REVERSEmoderately similar to ( 205) loc_os04g42870 12004.m09252 protein menaquinone biosynthesis methyltransferase ubiE, putative, expressed ubiE UbiE Ubie_methyltran PRK08317 Methyltransf_11
A_95_P223467	1.215	moderately similar to ( 396) AT2G42990 | Symbols: | GDSL-motif lipase/hydrolase family protein | chr2:17879056-17880200 FORWARDweakly similar to ( 176) APG_BRANA Anter-specific proline-rich protein APG (Protein CEX) (Fragment) - Brassica napus (Rape)moderately similar to ( 334) loc_os09g04710 12009.m21966 protein anther-specific proline-rich protein APG precursor, putative, expressedSGNH_plant_li…
A_95_P230939	1.255	moderately similar to ( 321) AT3G22400 | Symbols: LOX5 | LOX5; electron carrier/ iron ion binding / lipoxygenase/ metal ion binding / oxidoreductase, acting on single donors with incorporation of molecular oxygen, incorporation of two atoms of oxygen | chr3:7927011-7931167 FORWARDmoderately similar to ( 388) LOX1_SOLTU Lipoxygenase 1 (EC 1.13.11.12) - Solanum tuberosum (Potato)moderately similar …
A_95_P232369	1.42167	very weakly similar to (80.1) AT2G40080 | Symbols: ELF4 | ELF4 (EARLY FLOWERING 4) | chr2:16734545-16734880 REVERSEDUF1313
A_95_P232734	1.415	weakly similar to ( 111) AT4G27860 | Symbols: | integral membrane family protein | chr4:13873808-13876240 FORWARDweakly similar to ( 109) loc_os06g01440 12006.m04883 protein integral membrane protein, expressed
A_95_P238389	1.335	very weakly similar to (81.6) AT2G45180 | Symbols: | protease inhibitor/seed storage/lipid transfer protein (LTP) family protein | chr2:18626377-18626781 FORWARDvery weakly similar to (84.0) 14KD_DAUCA 14 kDa proline-rich protein DC2.15 precursor - Daucus carota (Carrot)very weakly similar to (80.1) loc_os03g01320 12003.m34972 protein NT16 polypeptide, putative, expressedHPS_like
A_95_P238739	1.08833	moderately similar to ( 418) AT1G15550 | Symbols: GA4, ATGA3OX1, GA3OX1 | GA3OX1 (GIBBERELLIN 3-OXIDASE 1); gibberellin 3-beta-dioxygenase/ transcription factor binding | chr1:5344569-5346078 REVERSEmoderately similar to ( 281) G3O23_WHEAT Gibberellin 3-beta-dioxygenase 2-3 (EC 1.14.11.15) (Gibberellin 3 beta-hydroxylase 2-3) (Gibberellin 3-oxidase 2-3) - Triticum aestivum (Wheat)moderately simil…
A_95_P242872	1.12333	weakly similar to ( 176) AT1G14890 | Symbols: | enzyme inhibitor/ pectinesterase/ pectinesterase inhibitor | chr1:5137045-5137704 FORWARDweakly similar to ( 122) 21KD_DAUCA 21 kDa protein precursor (1.2 protein) - Daucus carota (Carrot)very weakly similar to (97.4) loc_os10g10620 12010.m04396 protein pectinesterase-3 precursor, putative, expressedPMEI
A_95_P249937	1.695	moderately similar to ( 240) AT5G20630 | Symbols: GLP3, GLP3A, GLP3B, ATGER3, GER3 | GER3 (GERMIN 3); oxalate oxidase | chr5:6975315-6975950 REVERSEmoderately similar to ( 249) AB19A_PRUPE Auxin-binding protein ABP19a precursor - Prunus persica (Peach)moderately similar to ( 220) loc_os08g35760 12008.m07565 protein auxin-binding protein ABP20 precursor, putative, expressedCupin_1
A_95_P253064	1.585
A_95_P259661	1.27833	weakly similar to ( 196) AT4G32460 | Symbols: | FUNCTIONS IN: molecular_function unknown; INVOLVED IN: biological_process unknown; LOCATED IN: plant-type cell wall; EXPRESSED IN: 24 plant structures; EXPRESSED DURING: 15 growth stages; CONTAINS InterPro DOMAIN/s: Protein of unknown function DUF642 (InterPro:IPR006946), Galactose-binding like (InterPro:IPR008979); BEST Arabidopsis thaliana protein…
A_95_P263376	1.13333	moderately similar to ( 263) AT2G19940 | Symbols: | N-acetyl-gamma-glutamyl-phosphate reductase/ NAD or NADH binding / binding / catalytic/ oxidoreductase, acting on the aldehyde or oxo group of donors, NAD or NADP as acceptor / protein dimerization | chr2:8613168-8615649 FORWARDmoderately similar to ( 267) ARGC_ORYSA Probable N-acetyl-gamma-glutamyl-phosphate reductase, chloroplast precursor (EC…
A_95_P267561	1.29333	highly similar to ( 563) AT5G33370 | Symbols: | GDSL-motif lipase/hydrolase family protein | chr5:12602864-12604670 REVERSEweakly similar to ( 165) APG_BRANA Anter-specific proline-rich protein APG (Protein CEX) (Fragment) - Brassica napus (Rape)highly similar to ( 516) loc_os02g40440 12002.m09130 protein anther-specific proline-rich protein APG precursor, putative, expressedSGNH_plant_lipase_lik…
A_95_P288278	1.01667	moderately similar to ( 352) AT1G07705 | Symbols: | transcription regulator | chr1:2382090-2385856 FORWARDmoderately similar to ( 305) loc_os02g54120 12002.m100387 protein VIP2, putative, expressed NOT2_3_5 CDC36 NOT5
A_95_P296138	1.61333	moderately similar to ( 231) AT1G55140 | Symbols: | RNA binding / ribonuclease III | chr1:20572788-20574332 REVERSEmoderately similar to ( 214) loc_os05g25400 12005.m06833 protein expressed proteinCOG1939
A_95_P302408	1.06667
A_95_P308083	1.69833
A_95_P310498	1.31333	moderately similar to ( 477) AT5G19760 | Symbols: | dicarboxylate/tricarboxylate carrier (DTC) | chr5:6679591-6681845 REVERSEmoderately similar to ( 476) loc_os05g11780 12005.m05647 protein mitochondrial 2-oxoglutarate/malate carrier protein, putative, expressed
A_95_P315968	1.02667	moderately similar to ( 293) AT4G19410 | Symbols: | pectinacetylesterase, putative | chr4:10582188-10584766 REVERSEmoderately similar to ( 296) loc_os04g51340 12004.m10030 protein pectinacetylesterase precursor, putative, expressed PAE
