# Supplementary material for: Expression of geminiviral AC2 RNA silencing suppressor changes sugar and jasmonate responsive gene expression in transgenic tobacco plants
Source: BMC Plant Biol. 2012 Nov 7;12:204. doi: 10.1186/1471-2229-12-204 (PMC3519546; doi:10.1186/1471-2229-12-204)
Supplement: Additional file 6 — Down-regulated transcripts of flower in transgenic AC2 expressing plants. [file 1471-2229-12-204-S6.xlsx]

## Sheet: AC2-flower-05x-FDR-005
Additional file 6. Flower transcripts down-regulated (FDR 0.05)
chip.microarray001	chip.microarray002	chip.microarray003	chip.microarray004	chip.microarray005	chip.microarray006	chip.microarray007	chip.microarray008	chip.microarray009	p.adjusted	p.adjusted.1 (FDR)	FC	ratio	EST/mRNA	description
13.16	14.86	14.66	13.4	14.64	14.35	13.59	14.36	14.21	0.000266	0.007473	-1.13	0.456916	EB425894	a	KF8C.104J18F.051214T7 KF8 Nicotiana tabacum cDNA clone KF8C.104J18, mRNA sequence [EB425894]
9.36	12.15	12.01	8.88	11.4	11.61	11.03	11.18	11.57	0.00549	0.022454	-1.89667	0.268563	X65700	Osmotin precursor; n=1; Nicotiana tabacum|Rep: Osmotin precursor - Nicotiana tabacum (Common tobacco)	N.tabacum mRNA ap24 [X65700]
12.77	13.93	13.86	13.04	14.21	13.91	11.04	14.22	14.03	0.004324	0.020134	-1.74333	0.298679	EB449928	Pectin methyl-esterase [Nicotiana benthamiana]	Q9LEB0_TOBAC (Q9LEB0) Pectin methylesterase, partial (43%) [TC9838]
15.29	16.76	16.6	15.27	16.69	16.47	15.57	16.56	16.3	1.9e-05	0.004439	-1.18667	0.439317	EB450109	Orcinol O-methyltransferase; n=2; Rosa|Rep: Orcinol O-methyltransferase - Rosa hybrid cultivar	KT7C.105M21F.051219T7 KT7 Nicotiana tabacum cDNA clone KT7C.105M21, mRNA sequence [EB450109]
11.98	13.28	13.47	11.83	12.73	12.81	11.71	12.73	12.72	0.000943	0.010709	-1.11667	0.461158	TA16073_4097	a	AF181683 RPT2 {Arabidopsis thaliana} (exp=-1; wgp=0; cg=0), partial (37%) [TC5140]
7.71	8.82	8.69	7.67	8.78	8.54	6.46	8.57	8.63	0.001518	0.012562	-1.39167	0.381124	TA18922_4097	Cluster: CONSTANS 1; n=1; Solanum lycopersicum|Rep: CONSTANS 1 - Solanum lycopersicum (Tomato) (Lycopersicon esculentum)	Q2VY10_LYCES (Q2VY10) CONSTANS 1, complete [TC5337]
11.19	12.98	13.23	11.22	12.99	12.77	12.24	12.73	12.23	0.004138	0.019745	-1.27167	0.414181	TA13321_4097	Tonoplast intrinsic protein bobTIP26-1; n=1; Brassica oleracea var. botrytis|Rep: Tonoplast intrinsic protein bobTIP26-1 - Brassica oleracea var. botrytis (Cauliflower)...	O04052_BRAOB (O04052) Tonoplast intrinsic protein bobTIP26-1, partial (98%) [TC5795]
8.79	10.21	10.2	8.66	9.85	10.28	9.06	10.03	10.05	1.6e-05	0.004308	-1.26667	0.415619	EB681392	a	KL4B.113F07F.060131T7 KL4B Nicotiana tabacum cDNA clone KL4B.113F07, mRNA sequence [EB681392]
12.71	14.18	14.34	12.88	13.92	14.08	13.38	13.91	13.8	0.000602	0.009556	-1.04833	0.483526	TA12466_4097	Solanum tuberosum mRNA for putative allantoinase, partial cds	Q6S4R9_ROBPS (Q6S4R9) Allantoinase , partial (78%) [TC6304]
12.65	14.98	15	11.74	14.37	14.45	10.54	14.17	14.3	0.000367	0.008075	-2.90167	0.133817	TA14638_4097	Late elongated hypocotyl; n=1; Castanea sativa|Rep: Late elongated hypocotyl - Castanea sativa (Sweet chestnut)	Q56TL1_CASSA (Q56TL1) Late elongated hypocotyl, partial (31%) [TC7378]
10.42	13.22	13.56	9.83	14.06	13.76	13.69	13.91	13.16	0.025883	0.048319	-2.29833	0.203298	X81853	a	N.tabacum mRNA for alcohol dehydrogenase [X81853]
10.02	11.46	11.4	9.88	11.17	11.49	10.33	11.19	11.3	1.5e-05	0.004308	-1.25833	0.418027	EB681392	a	KL4B.113F07F.060131T7 KL4B Nicotiana tabacum cDNA clone KL4B.113F07, mRNA sequence [EB681392]
13.69	15.01	15.07	14.18	14.86	15.12	14.16	15.14	15.09	5.9e-05	0.005312	-1.03833	0.48689	EB678616	Nicotiana benthamiana molecular chaperone Hsp90-1 mRNA	Q6UJX5_NICBE (Q6UJX5) Molecular chaperone Hsp90-2, partial (66%) [TC8559]
12.8	14.2	14.4	12.57	14.06	14.08	13.62	13.83	13.48	0.008979	0.028374	-1.01167	0.495973	TA13320_4097	Tonoplast intrinsic protein bobTIP26-1; n=1; Brassica oleracea var. botrytis|Rep: Tonoplast intrinsic protein bobTIP26-1 - Brassica oleracea var. botrytis (Cauliflower)...	O04052_BRAOB (O04052) Tonoplast intrinsic protein bobTIP26-1, partial (98%) [TC10222]
10.34	11.58	11.59	9.6	11.19	11.21	10.46	11.3	11.11	0.000846	0.010381	-1.19667	0.436282	BP529343	a	Unknown
6.41	8.54	9.29	7.31	7.84	7.95	7.34	7.92	7.69	0.024117	0.046561	-1.185	0.439825	TC12221	Calmodulin-5/6/7/8; n=3; Solanum|Rep: Calmodulin-5/6/7/8 - Solanum tuberosum (Potato)	Q5VJM5_RAT (Q5VJM5) Cardiac titin adult N2BA isoform (Fragment), partial (4%) [TC12221]
7.28	9.3	9.07	7.22	8.5	8.48	6.99	8.63	8.53	0.000153	0.00639	-1.58833	0.332555	EB448357	Dof zinc finger protein DOF5.2 [Arabidopsis thaliana (Mouse-ear cress)]	Q39540_CUCMA (Q39540) AOBP (Ascorbate oxidase promoter-binding protein), partial (23%) [TC12691]
7.28	9.19	8.79	7.01	8.89	8.74	8.28	8.57	8.54	0.003338	0.017902	-1.26333	0.41658	TA18039_4097	PttA2 protein; n=1; Petunia x hybrida|Rep: PttA2 protein - Petunia hybrida (Petunia)	O22369_PETHY (O22369) PttA', partial (16%) [TC12857]
11.45	12.99	12.9	11.79	13.21	12.57	11.97	13.26	12.33	0.002065	0.014363	-1.14	0.45376	TA12717_4097	Solanum tuberosum mRNA for CDSP34 protein; Ricinus communis Plastid-lipid-associated protein, chloroplast precursor, putative, mRNA; Light-induced protein, chloroplast precursor; n=1; Solanum tuberosum|Rep: Light-induced protein, chloroplast precursor - Solanum tuberosum (Potato); Arabidopsis thaliana putative fibrillin (At4g04020) mRNA, complete cds	LIPC_SOLTU (P80471) Light-induced protein, chloroplast precursor (Chloroplastic drought-induced stress protein CDSP-34), partial (98%) [TC13064]
8.6	10.32	10.23	8.41	9.85	9.91	9.14	10.04	9.52	0.000787	0.010292	-1.26167	0.417062	EB432676	0	AY103303 At1g75100/F9E10_5 {Arabidopsis thaliana} (exp=-1; wgp=0; cg=0), partial (14%) [TC13583]
7.65	9.59	9.67	8.67	9.43	9.53	9.03	9.53	9.3	0.007058	0.025258	-1.05833	0.480186	BP134121	a	Unknown
9.61	11.03	10.75	9.68	10.46	10.72	9.11	10.61	10.51	0.000187	0.006787	-1.21333	0.431271	BP135206	a	Unknown
10.61	12.41	12.21	10	11.75	11.78	10.23	11.81	11.81	7.3e-05	0.00532	-1.68167	0.311722	BP526024	a	Unknown
11.36	12.67	11.74	10.9	12.25	11.96	10.98	12.44	11.67	0.004723	0.020795	-1.04167	0.485766	BP528210	Populus trichocarpa cytochrome P450 (CYP97B7), mRNA	Unknown
10.72	12.7	11.34	10.12	12.07	11.54	10.75	11.6	11.68	0.005248	0.021954	-1.29167	0.408479	BP530177	a	Unknown
13.3	14.58	14.77	13.33	14.09	14.22	13.22	14.09	14.11	0.000651	0.009728	-1.02667	0.490843	BP533104	a	Unknown
10.25	11.36	11.37	9.98	11.14	11.21	10.4	11.28	11.25	1.1e-05	0.004308	-1.05833	0.480186	BP535349	a	Unknown
9.28	11.02	10.92	9.35	11.16	9.62	9.54	10.7	9.99	0.016262	0.038152	-1.17833	0.441862	FG640449	a	TT-29_L22 Burley21 trichome library Nicotiana tabacum cDNA, mRNA sequence [FG640449]
9.72	11.19	11.04	9.59	10.91	10.83	9.93	10.91	10.81	1e-05	0.004308	-1.20167	0.434773	CV019086	Amino acid transporter related cluster	Unknown
8.24	9.47	9.24	9.01	10.03	9.26	8.22	9.69	9.69	0.003445	0.018216	-1.07333	0.47522	EB681735	Ricinus communis RNA binding protein, putative, mRNA	KP1B.105G06F.060116T7 KP1B Nicotiana tabacum cDNA clone KP1B.105G06, mRNA sequence [EB681735]
12.52	14.18	13.62	12.15	13.7	13.47	12.73	13.64	13.79	0.000224	0.007087	-1.26667	0.415619	CV019784	L.esculentum mRNA for serine protease, SBT1	Unknown
8	9.61	9.29	8.66	9.11	9.52	8.47	9.36	9.57	0.000543	0.009185	-1.03333	0.48858	DV160080	DUF 231domain containg protein	Unknown
9.62	11.15	11.39	9.2	10.87	10.55	9.6	10.51	10.5	0.000816	0.010353	-1.355	0.390935	DW002045	a	Unknown
8.4	9.82	10.15	8.47	9.87	9.81	9.26	9.82	9.66	0.000819	0.010353	-1.145	0.45219	DW004062	Camphor resistance CrcB protein	Unknown
6.02	8.64	9.61	6.59	7.8	8.17	7.51	7.82	7.59	0.021619	0.044037	-1.565	0.337978	EB426290	a	Unknown
7.63	9.89	9.92	7.22	9.2	9.08	6.78	9.07	9.23	0.000123	0.00601	-2.18833	0.219405	EB426655	a	Unknown
11.99	14.18	14.18	11.01	13.45	13.53	9.99	13.42	13.5	0.00044	0.008693	-2.71333	0.152477	EB427139	Late elongated hypocotyl [Castanea sativa (Sweet chestnut)]	Unknown
8.35	11.8	12.29	7.31	10.94	11.25	9.35	9.83	10.45	0.004104	0.019649	-2.75667	0.147966	EB427678	a	Unknown
12.45	15.15	14.61	12.78	14.67	14.55	13.07	14.39	14.44	3.4e-05	0.004856	-1.86833	0.27389	EB428417	Pinus resinosa nonspecific lipid-transfer protein precursor (LTP1) mRNA 6% query coverage only	Unknown
7.08	8.48	8.35	6.89	7.93	7.78	6.79	8.01	7.79	0.000457	0.008744	-1.13667	0.454809	EB428521	a	Q39540_CUCMA (Q39540) AOBP (Ascorbate oxidase promoter-binding protein), partial (23%) [TC12691]
7.19	9.85	10.9	7.42	10.11	10.41	7.45	8.58	9.45	0.001228	0.011741	-2.53	0.173139	EB428930	Nicotiana tabacum NTGT1b mRNA for glucosyltransferase, complete	Unknown
5.77	7.62	7.53	5.92	7.78	7.46	5.87	7.77	7.64	0	0.000823	-1.78	0.291183	EB431649	L.esculentum (ERT 1b) ripening-related mRNA	Unknown
9.49	10.58	10.97	9.72	10.24	10.4	9.12	10.51	10.13	0.001783	0.013495	-1.02833	0.490276	EB431913	a	Unknown
9.24	10.83	10.67	9.05	10.1	10.16	8.87	10.29	10.11	0.000325	0.007751	-1.30667	0.404254	EB435512	AOBP [Cucurbita maxima (Pumpkin) (Winter squash)]	Unknown
8.01	9.81	9.11	7.97	9.27	9.28	9.11	9.32	9.54	0.008941	0.028353	-1.025	0.49141	EB435573	Gossypium hirsutum gland development related protein 60-like mRNA	Unknown
12.29	13.54	13.47	12.4	13.29	13.18	12.09	12.94	13.38	0.000167	0.006598	-1.04	0.486327	EB435670	TGF-beta receptor, type I/II extracellular region; Major facilitator superfamily MFS_1 [Medicago truncatula (Barrel medic)]	Unknown
11.55	13.12	13.45	11.65	12.99	13.14	12.59	13.12	12.79	0.002361	0.015222	-1.17167	0.443908	EB440641	Ricinus communis allantoinase, putative, mRNA	KN6B.106O06F.060104T7 KN6B Nicotiana tabacum cDNA clone KN6B.106O06, mRNA sequence [EB440641]
10.82	12.39	11.88	10.87	12	11.81	11.05	11.75	12.06	0.000156	0.006452	-1.06833	0.47687	EB442600	SBT1 protein [Lycopersicon esculentum (Tomato)]	Unknown
8.49	9.66	9.91	8.39	9.15	9.48	8.6	9.44	9.49	0.000303	0.00769	-1.02833	0.490276	EB445614	a	Unknown
8.49	10.62	10.7	9.48	10.51	10.54	9.7	10.31	10.31	0.001812	0.013592	-1.275	0.413225	EB451645	a	Unknown
8.36	10.34	9.95	8.23	9.56	9.17	8.5	9.48	9.49	0.001323	0.012052	-1.30167	0.405657	EB452082	Cytochrome P450 76A2 [Solanum melongena (Eggplant) (Aubergine)]	Unknown
10.59	11.9	11.96	10.55	11.61	11.57	10.32	11.17	11.68	0.000319	0.007749	-1.16167	0.446996	EB680402	transporter [Arabidopsis thaliana]	Unknown
10.76	12.07	12.16	11.04	11.73	11.63	10.61	11.72	11.69	0.000311	0.007749	-1.03	0.48971	EB424613	Camellia sinensis MYB transcription factor mRNA, complete cds; Arabidopsis thaliana myb family transcription factor (AT3G09600) mRNA, complete cds	KF8C.101A14F.051214T7 KF8 Nicotiana tabacum cDNA clone KF8C.101A14, mRNA sequence [EB424613]
8.54	9.97	9.76	9.5	10.47	9.66	8.8	10.13	10.22	0.004103	0.019649	-1.08833	0.470304	EB681735	Ricinus communis RNA binding protein, putative, mRNA 23% query coverage	KP1B.105G06F.060116T7 KP1B Nicotiana tabacum cDNA clone KP1B.105G06, mRNA sequence [EB681735]
11.92	13.29	12.93	11.47	12.77	12.4	10.93	12.81	12.33	0.002333	0.015166	-1.315	0.401925	EB681421	a	Unknown
8.79	10.29	10.01	9.78	10.76	10.01	9.16	10.48	10.51	0.003876	0.019171	-1.1	0.466516	EB681735	Ricinus communis RNA binding protein, putative, mRNA	KP1B.105G06F.060116T7 KP1B Nicotiana tabacum cDNA clone KP1B.105G06, mRNA sequence [EB681735]
10.35	12.56	12.25	10.72	11.91	11.72	10.99	11.78	11.94	0.000586	0.009497	-1.34	0.395021	EB683933	Cytochrome P450 76A2 [Solanum melongena (Eggplant) (Aubergine)]	Unknown
9.87	13.06	13.74	11.44	12.07	12.48	11.51	12.31	11.97	0.01703	0.039002	-1.665	0.315344	EB684063	a	Unknown
11.66	13.43	13.16	11.61	13.22	12.84	11.91	13.03	12.85	3.9e-05	0.005103	-1.36167	0.389132	EH624347	Orcinol O-methyltransferase; n=2; Rosa|Rep: Orcinol O-methyltransferase - Rosa hybrid cultivar	Unknown
10.27	12.67	12.65	9.61	11.95	12.19	11.54	11.61	12.09	0.006159	0.023696	-1.72	0.303549	X65700	Osmotin precursor; n=1; Nicotiana tabacum|Rep: Osmotin precursor - Nicotiana tabacum (Common tobacco)	N.tabacum mRNA ap24 [X65700]
12.55	14.05	14.06	13.31	13.93	14.14	13.2	13.96	14.07	0.000417	0.008562	-1.015	0.494828	TA11870_4097	Heat shock protein 90; n=1; Nicotiana tabacum|Rep: Heat shock protein 90 - Nicotiana tabacum (Common tobacco)	Q6UJX5_NICBE (Q6UJX5) Molecular chaperone Hsp90-2, partial (66%) [TC8559]
13.91	14.88	14.8	14.11	15.2	14.9	12.89	15.13	15.03	0.001368	0.012205	-1.35333	0.391387	TA13693_4097	a	Q9LEB0_TOBAC (Q9LEB0) Pectin methylesterase, partial (43%) [TC9838]
9.87	11.35	11.35	9.81	10.7	10.77	9.48	10.78	10.66	0.000665	0.009784	-1.215	0.430773	TA14638_4097	Late elongated hypocotyl; n=1; Castanea sativa|Rep: Late elongated hypocotyl - Castanea sativa (Sweet chestnut)	Unknown
8	9.29	9.84	8.29	9.31	9.29	8.43	9.41	9.22	0.00017	0.006627	-1.15333	0.449585	TA15634_4097	Arabidopsis thaliana unknown protein (AT5G55570) mRNA, complete cds	Unknown
11.21	12.79	12.93	11.57	12.44	12.47	11.2	12.62	12.43	5.2e-05	0.005169	-1.28667	0.409897	TA16366_4097	MYB transcription factor; n=1; Catharanthus roseus|Rep: MYB transcription factor - Catharanthus roseus (Rosy periwinkle) (Madagascar periwinkle)	Q6QAC9_ARATH (Q6QAC9) Myb transcription factor LHY-CCA1-like5, partial (67%) [TC8619]
8.42	9.6	9.29	7.95	9	8.9	7.63	9.15	8.66	0.002903	0.016723	-1.1	0.466516	FG132992	Ricinus communis Protein ABC1, mitochondrial precursor, putative	AGN_ELP018xc19f1.ab1 AGN_ELP Nicotiana tabacum cDNA 5', mRNA sequence [FG132992]
12.92	14.35	13.89	12.48	13.65	13.68	12.57	13.54	13.84	0.000513	0.009078	-1.16833	0.444935	TA18255_4097	Pectinesterase-2 precursor; n=1; Citrus sinensis|Rep: Pectinesterase-2 precursor - Citrus sinensis (Sweet orange)	AF361829 At2g45220/F4L23.27 {Arabidopsis thaliana} (exp=-1; wgp=0; cg=0), partial (37%) [TC4679]
6.78	7.85	8.46	6.94	7.72	7.82	6.8	7.91	7.74	0.000361	0.007999	-1.07667	0.474123	TA18536_4097	Cluster: F19K23.12 protein; n=1; Arabidopsis thaliana|Rep: F19K23.12 protein - Arabidopsis thaliana (Mouse-ear cress);LKua-ubiquitin conjugating enzyme hybrid localisation domain	Unknown
10.37	11.65	11.58	10.38	11.41	11.28	10.27	11.06	11.47	7.7e-05	0.00532	-1.06833	0.47687	TA18564_4097	POT family The POT (proton-dependent oligopeptide transport) family all appear to be proton dependent transporters	Q9LQL2_ARATH (Q9LQL2) F5D14.23 protein, partial (25%) [TC9459]
9.71	11.64	11.21	10.09	11.3	11.47	10.77	11.83	11.14	0.001938	0.014007	-1.24167	0.422884	TA18938_4097	Cluster: Nitrate reductase [NADH] 1; n=1; Nicotiana tabacum|Rep: Nitrate reductase [NADH] 1 - Nicotiana tabacum (Common tobacco)	1713435A nitrate reductase. {Nicotiana tomentosiformis} (exp=-1; wgp=0; cg=0), partial (15%) [TC7624]
11.19	12.8	12.72	11.43	12.45	12.42	11.75	12.41	12.43	0.000166	0.006598	-1.08167	0.472483	EB441528	Amino acid transporter; n=1; Solanum tuberosum|Rep: Amino acid transporter - Solanum tuberosum (Potato)	KN6B.109G24F.060106T7 KN6B Nicotiana tabacum cDNA clone KN6B.109G24, mRNA sequence [EB441528]
8.92	10.28	11.5	8.84	9.6	10.24	9.19	9.85	10.02	0.016283	0.038163	-1.265	0.416099	TA20430_4097	a	Unknown
8.38	9.6	9.88	8.5	9.66	9.67	8.98	9.66	9.5	0.000153	0.00639	-1.04167	0.485766	EB681526	Expressed protein; n=1; Arabidopsis thaliana|Rep: Expressed protein - Arabidopsis thaliana (Mouse-ear cress)	KL4B.113M01F.060131T7 KL4B Nicotiana tabacum cDNA clone KL4B.113M01, mRNA sequence [EB681526]
10.45	11.86	11.8	10.55	11.63	11.45	10.84	11.51	11.48	0.000105	0.005794	-1.00833	0.49712	EB441528	a	KN6B.109G24F.060106T7 KN6B Nicotiana tabacum cDNA clone KN6B.109G24, mRNA sequence [EB441528]
8.1	9.6	9.79	8.12	9.16	9.53	7.39	9.32	9.26	0.000145	0.006251	-1.57333	0.336031	TA21222_4097	Regulator of chromosome condensation-like protein; n=1; Arabidopsis thaliana|Rep: Regulator of chromosome condensation-like protein - Arabidopsis thaliana (Mouse-ear cress)…	Q9M2S1_ARATH (Q9M2S1) Regulator of chromosome condensation-like protein, partial (19%) [TC8330]
11.75	13.51	13.21	12.15	12.87	12.99	11.95	12.68	12.93	0.000728	0.010137	-1.08167	0.472483	TA21464_4097	Invertase, putative; n=1; Solanum tuberosum|Rep: Invertase, putative - Solanum tuberosum (Potato)	Unknown
8.35	9.59	9.27	7.87	8.98	8.87	7.44	9.13	8.55	0.003527	0.018368	-1.17833	0.441862	FG132992	Arabidopsis thaliana ABC1 family protein (AT3G24190) mRNA,	AGN_ELP018xc19f1.ab1 AGN_ELP Nicotiana tabacum cDNA 5', mRNA sequence [FG132992]
9.67	11.09	10.91	9.21	10.1	10.65	9.1	10.3	10.77	0.001229	0.011742	-1.31	0.403321	EH622032	UDP-glucose:salicylic acid glucosyltransferase; n=1; Nicotiana tabacum|Rep: UDP-glucose:salicylic acid glucosyltransferase - Nicotiana tabacum (Common tobacco)...	CHO_SL027xb02f1.ab1 CHO_SL Nicotiana tabacum cDNA, mRNA sequence [EH622032]
7.86	9.24	9.19	7.75	8.57	8.68	7.58	8.48	8.52	0.001666	0.013101	-1.05	0.482968	TA22088_4097	a	Q39540_CUCMA (Q39540) AOBP (Ascorbate oxidase promoter-binding protein), partial (33%) [TC12194]
7.55	10.44	11.15	9.07	9.63	9.97	8.99	9.73	9.53	0.016563	0.038503	-1.53833	0.344283	EB681609	a	KP1B.105A11F.060116T7 KP1B Nicotiana tabacum cDNA clone KP1B.105A11, mRNA sequence [EB681609]
7.03	8.1	7.91	7.17	7.98	7.69	6.27	7.85	7.64	0.001694	0.013223	-1.03833	0.48689	EB680212	Solanum tuberosum cultivar Early Rose CONSTANS mRNA, comple	KL4B.106H14F.051125T7 KL4B Nicotiana tabacum cDNA clone KL4B.106H14, mRNA sequence [EB680212]
8.54	10.95	11.07	7.99	10.32	10.36	7.15	10.01	10.19	0.000204	0.006937	-2.59	0.166086	FG138690	Castanea sativa late elongated hypocotyl (LHY) mRNA, complete cds	AGN_ELP026xk15f1.ab1 AGN_ELP Nicotiana tabacum cDNA 5', mRNA sequence [FG138690]
9.2	10.34	10.32	9.29	10.22	9.96	9	10.19	9.97	5e-05	0.005135	-1.00333	0.498846	DV162613	Cluster: thylakoid lumenal 29.8 kDa protein; n=1; Arabidopsis thaliana|Rep: thylakoid lumenal 29.8 kDa protein - Arabidopsis thaliana	KP1B.001K07F.050628T7 KP1B Nicotiana tabacum cDNA clone KP1B.001K07, mRNA sequence [DV162613]
11.39	12.69	12.78	11.33	12.52	12.37	11.83	12.46	12.36	0.000219	0.007011	-1.01333	0.4954	EB424657	a	KF8C.101C11F.051214T7 KF8 Nicotiana tabacum cDNA clone KF8C.101C11, mRNA sequence [EB424657]
7.08	8.82	8.47	6.82	8.62	8.44	7.94	8.22	8.23	0.002643	0.015958	-1.18667	0.439317	BP128651	PttA2 protein; n=1; Petunia x hybrida|Rep: PttA2 protein - Petunia hybrida (Petunia)	BP128651 MAT001 Nicotiana tabacum cDNA clone BY423, mRNA sequence [BP128651]
11.46	12.96	13.34	11.62	12.8	13.04	12.53	12.98	12.66	0.003862	0.019159	-1.09333	0.468677	EB440641	Ricinus communis allantoinase, putative, mRNA	KN6B.106O06F.060104T7 KN6B Nicotiana tabacum cDNA clone KN6B.106O06, mRNA sequence [EB440641]
11.89	15.47	16.03	10.54	14.5	14.7	14.71	14.43	14.27	0.027158	0.049417	-2.52	0.174343	EB427941	Phenylcoumaran benzylic ether reductase homolog Fi1 [Forsythia intermedia (Border forsythia)]	KF8B.100K01F.051010T7 KF8 Nicotiana tabacum cDNA clone KF8B.100K01, mRNA sequence [EB427941]
7.27	8.68	8.84	7.53	8.42	8.55	7.71	8.65	8.35	9.7e-05	0.005713	-1.07833	0.473576	DW000256	Similarity to pherophorin; n=1; Arabidopsis thaliana|Rep: Similarity to pherophorin - Arabidopsis thaliana (Mouse-ear cress)	KL4B.105E21F.051104T7 KL4B Nicotiana tabacum cDNA clone KL4B.105E21, mRNA sequence [DW000256]
7.99	9.15	8.81	7.56	8.65	8.51	7.25	8.73	8.27	0.001941	0.014007	-1.08667	0.470848	FG132992	a	AGN_ELP018xc19f1.ab1 AGN_ELP Nicotiana tabacum cDNA 5', mRNA sequence [FG132992]
9.37	11.3	11.04	9.76	11	10.96	10.41	10.63	10.96	0.001959	0.014047	-1.135	0.455335	EB677958	Arabinoxylan arabinofuranohydrolase isoenzyme AXAH-II, putative [Oryza sativa (japonica cultivar-group)]	KG9B.103D08F.051128T7 KG9B Nicotiana tabacum cDNA clone KG9B.103D08, mRNA sequence [EB677958]
9.56	11.14	11.04	9.5	11.37	9.81	9.7	10.86	9.95	0.025692	0.048095	-1.10833	0.46383	FG640449	a	TT-29_L22 Burley21 trichome library Nicotiana tabacum cDNA, mRNA sequence [FG640449]
7.45	8.58	8.73	7.5	8.07	8.47	7.07	8.27	8.12	0.00072	0.010106	-1.03333	0.48858	FG161591	a	AGN_RNC018xn19r1.ab1 AGN_RNC Nicotiana tabacum cDNA 3', mRNA sequence [FG161591]
6.23	8.1	8.71	7.03	7.46	7.5	7.06	7.6	7.34	0.026221	0.048627	-1.01167	0.495973	EB445078	Glycine max EDR1 mRNA, complete cds;;;Dictyostelium discoideum AX4 LISK family protein kinase (kinX) mRNA, complete cds	KR2B.105P21F.051227T7 KR2B Nicotiana tabacum cDNA clone KR2B.105P21, mRNA sequence [EB445078]
10.64	12.12	12.38	10.45	11.59	11.67	9.28	11.34	11.68	0.002334	0.015166	-1.67333	0.313528	EB424803	Lycopersicon esculentum ACI112 (ACI112) mRNA, complete cds 29% query coverage only	KF8C.101I21F.051214T7 KF8 Nicotiana tabacum cDNA clone KF8C.101I21, mRNA sequence [EB424803]
11.76	13.1	13.15	11.09	12.68	12.71	12.02	12.81	12.61	0.001032	0.011034	-1.22	0.429283	EB426732	a	KF8C.106P07F.051215T7 KF8 Nicotiana tabacum cDNA clone KF8C.106P07, mRNA sequence [EB426732]
10.06	11.56	11.93	9.79	11.13	11.1	9.88	11.05	11.23	0.000278	0.007482	-1.42333	0.37285	EB428227	Steroid 5alpha-reductase-like protein; n=1; Arabidopsis thaliana|Rep: Steroid 5alpha-reductase-like protein - Arabidopsis thaliana (Mouse-ear cress)	KF8B.200J22F.060120T7 KF8 Nicotiana tabacum cDNA clone KF8B.200J22, mRNA sequence [EB428227]
6.93	8.82	9.01	8.01	8.84	9.16	8.29	8.77	9.4	0.004689	0.020731	-1.25667	0.41851	AM806723	a	AM806723 DL, diurnal library Nicotiana tabacum cDNA clone nt005015090, mRNA sequence [AM806723]
9.18	10.27	10.75	8.96	9.83	9.92	8.79	9.87	9.89	0.001813	0.013592	-1.11167	0.462759	FG636206	a	TT-12_J15 Samsun trichome library Nicotiana tabacum cDNA, mRNA sequence [FG636206]
12.29	14.08	14.04	12.06	13.56	13.54	12.51	13.53	13.12	0.000628	0.009657	-1.35833	0.390033	FG182558	Solanum lycopersicum inositol-1,4,5-triphosphate-5-phosphatase	AGN_PNL205cf1_f7.trimmed.seq AGN_PNL Nicotiana tabacum cDNA 5', mRNA sequence [FG182558]
10.79	11.99	11.58	10.16	11.74	11.69	11.04	11.68	11.42	0.001611	0.012927	-1.02	0.493116	FG640959	a	TT-11_G12 K326 trichome library Nicotiana tabacum cDNA, mRNA sequence [FG640959]
11.62	12.83	12.65	11.09	12.22	12.75	11.33	12.25	12.55	0.000323	0.007749	-1.195	0.436786	FG643895	Youngia japonica gene for miraculin homologue, partial cds 16% query coverage only	TT-12_L06 K326 late senescent leaf library Nicotiana tabacum cDNA, mRNA sequence [FG643895]
9.59	11.55	11.08	9.49	11.51	11.19	10.15	11.5	11	0.0001	0.005741	-1.56167	0.33876	FG636781	C.annuum (Yolo Wonder) Sn-1 gene 29% query coverage only	TT-20_J01 Samsun trichome library Nicotiana tabacum cDNA, mRNA sequence [FG636781]
8.88	10.75	9.24	8.52	10.23	9.67	8.9	9.61	9.7	0.012613	0.033364	-1.1	0.466516	FG159314	Hydrolase;Enzyme which catalyzes hydrolysis reaction, i.e. the addition of the hydrogen and hydroxyl ions of water to a molecule with its consequent splitting into two or more simpler molecules.	AGN_RNC022xl21f1.ab1 AGN_RNC Nicotiana tabacum cDNA 5', mRNA sequence [FG159314]

## Sheet: MapMan annotation
Identifier	Value	Mapman annotation
A_95_P003511	-1.13	weakly similar to ( 199) AT5G39530 | Symbols: | unknown protein | chr5:15826285-15827517 REVERSEweakly similar to ( 152) loc_os03g07200 12003.m06237 protein expressed proteinDUF1997
A_95_P004201	-1.89667	moderately similar to ( 304) AT4G11650 | Symbols: ATOSM34 | ATOSM34 (osmotin 34) | chr4:7025127-7026113 REVERSEmoderately similar to ( 483) OSMO_TOBAC Osmotin precursor - Nicotiana tabacum (Common tobacco)moderately similar to ( 241) loc_os03g46070 12003.m09627 protein protein P21, putative, expressedThaumatin THN
A_95_P005651	-1.74333	weakly similar to ( 165) AT3G14310 | Symbols: ATPME3 | ATPME3; pectinesterase | chr3:4772214-4775095 REVERSEweakly similar to ( 193) PME3_CITSI Pectinesterase-3 precursor (EC 3.1.1.11) (Pectin methylesterase 3) (PE 3) - Citrus sinensis (Sweet orange)weakly similar to ( 140) loc_os01g21034 12001.m42984 protein pectinesterase-2 precursor, putative, expressedPectinesterase
A_95_P008966	-1.18667	weakly similar to ( 127) AT4G35150 | Symbols: | O-methyltransferase family 2 protein | chr4:16726948-16728531 REVERSEmoderately similar to ( 202) 7OMT8_MEDSA Isoflavone-7-O-methyltransferase 8 (EC 2.1.1.150) (Isoflavone-O-methyltransferase 8) (7-IOMT-8) - Medicago sativa (Alfalfa)moderately similar to ( 210) loc_os12g25450 12012.m06370 protein O-methyltransferase ZRP4, putative, expressed Methylt…
A_95_P010541	-1.11667	moderately similar to ( 429) AT2G30520 | Symbols: RPT2 | RPT2 (ROOT PHOTOTROPISM 2); protein binding | chr2:13002920-13005153 REVERSEweakly similar to ( 155) NPH3_ORYSA Coleoptile phototropism protein 1 (Non-phototropic hypocotyl 3-like protein) (NPH3-like protein) - Oryza sativa (Rice)moderately similar to ( 207) loc_os03g10880 12003.m101233 protein transposon protein, putative, Mutator sub-clas…
A_95_P010996	-1.39167	moderately similar to ( 272) AT3G02380 | Symbols: COL2 | COL2 (constans-like 2); transcription factor/ zinc ion binding | chr3:487438-488624 REVERSEweakly similar to ( 144) loc_os06g16370 12006.m06350 protein zinc finger protein CONSTANS, putative, expressedCCT
A_95_P012161	-1.27167	moderately similar to ( 313) AT2G36830 | Symbols: GAMMA-TIP, TIP1;1, GAMMA-TIP1 | GAMMA-TIP (GAMMA TONOPLAST INTRINSIC PROTEIN); water channel | chr2:15445490-15446336 FORWARDmoderately similar to ( 298) TIP11_ORYSA Probable aquaporin TIP1.1 (Tonoplast intrinsic protein 1.1) (OsTIP1.1) (rTIP1) - Oryza sativa (Rice)moderately similar to ( 298) loc_os03g05290 12003.m06053 protein aquaporin TIP1.1, …
A_95_P012846	-1.26667
A_95_P013386	-1.04833	highly similar to ( 682) AT4G04955 | Symbols: ATALN | ATALN (Arabidopsis allantoinase); allantoinase/ hydrolase | chr4:2522301-2525259 REVERSEmoderately similar to ( 257) loc_os04g58390 12004.m10721 protein allantoinase, putative, expressed L-HYD_ALN PRK06189 PyrC PRK08044 DHOase_IIb D-HYD pyrC Cyclic_amidohydrolases DHOase_IIa PRK08323 PRK09060 PRK02382 PRK09236 PRK07575 PRK04250 pyrC PRK09059 P…
A_95_P016256	-2.90167	weakly similar to ( 152) AT1G01060 | Symbols: LHY, LHY1 | LHY (LATE ELONGATED HYPOCOTYL); DNA binding / transcription factor | chr1:33992-37061 REVERSEweakly similar to ( 141) loc_os08g06110 12008.m080033 protein LHY protein, putative, expressed
A_95_P016676	-2.29833	highly similar to ( 656) AT1G77120 | Symbols: ADH1, ADH, ATADH, ATADH1 | ADH1 (ALCOHOL DEHYDROGENASE 1); alcohol dehydrogenase | chr1:28975509-28977216 FORWARDhighly similar to ( 722) ADH1_PETHY Alcohol dehydrogenase 1 (EC 1.1.1.1) - Petunia hybrida (Petunia)highly similar to ( 650) loc_os11g10480 12011.m28756 protein alcohol dehydrogenase 1, putative, expressed AdhC Tdh AdhP tdh PRK09422 ADH_zin…
A_95_P017471	-1.25833
A_95_P019311	-1.03833	moderately similar to ( 236) AT5G56000 | Symbols: | heat shock protein 81-4 (HSP81-4) | chr5:22677602-22680067 REVERSEmoderately similar to ( 240) HSP83_ORYSA Heat shock protein 81-3 (HSP81-3) (Gravity-specific protein GSC 381) - Oryza sativa (Rice)moderately similar to ( 240) loc_os09g30439 12009.m060012 protein heat shock protein 81-3, putative, expressed HSP90 HtpG PRK05218
A_95_P023341	-1.01167	weakly similar to ( 122) AT2G36830 | Symbols: GAMMA-TIP, TIP1;1, GAMMA-TIP1 | GAMMA-TIP (GAMMA TONOPLAST INTRINSIC PROTEIN); water channel | chr2:15445490-15446336 FORWARDweakly similar to ( 119) TIP11_ORYSA Probable aquaporin TIP1.1 (Tonoplast intrinsic protein 1.1) (OsTIP1.1) (rTIP1) - Oryza sativa (Rice)weakly similar to ( 119) loc_os03g05290 12003.m06053 protein aquaporin TIP1.1, putative, ex…
A_95_P027196	-1.19667	weakly similar to ( 129) AT5G42610 | Symbols: | unknown protein | chr5:17062507-17063934 FORWARDvery weakly similar to (96.7) loc_os10g35770 12010.m065306 protein expressed protein DUF607
A_95_P028226	-1.185
A_95_P029306	-1.58833	weakly similar to ( 177) AT5G39660 | Symbols: CDF2 | CDF2 (CYCLING DOF FACTOR 2); DNA binding / protein binding / transcription factor | chr5:15878920-15880712 FORWARDvery weakly similar to (97.1) MNB1A_MAIZE Dof zinc finger protein MNB1A - Zea mays (Maize)weakly similar to ( 148) loc_os10g26620 12010.m05601 protein expressed proteinzf-Dof
A_95_P029666	-1.26333
A_95_P030126	-1.14	moderately similar to ( 314) AT4G04020 | Symbols: FIB | FIB (FIBRILLIN); structural molecule | chr4:1932161-1933546 FORWARDmoderately similar to ( 459) LIPC_SOLTU Light-induced protein, chloroplast precursor (Chloroplastic drought-induced stress protein CDSP-34) - Solanum tuberosum (Potato)moderately similar to ( 296) loc_os09g04790 12009.m03848 protein plastid-lipid-associated protein 2, chlorop…
A_95_P031346	-1.26167
A_95_P057076	-1.05833
A_95_P061220	-1.21333
A_95_P072675	-1.68167
A_95_P081260	-1.04167
A_95_P088683	-1.29167
A_95_P095268	-1.02667
A_95_P100403	-1.05833
A_95_P106727	-1.17833
A_95_P108962	-1.20167
A_95_P110072	-1.07333
A_95_P110562	-1.26667
A_95_P117252	-1.03333	moderately similar to ( 385) AT5G01620 | Symbols: | unknown protein | chr5:232882-234821 FORWARDmoderately similar to ( 262) loc_os03g60300 12003.m10921 protein expressed proteinDUF231
A_95_P121977	-1.355
A_95_P124207	-1.145	weakly similar to ( 122) AT2G41705 | Symbols: | camphor resistance CrcB family protein | chr2:17398083-17399910 FORWARD
A_95_P126897	-1.565
A_95_P127192	-2.18833
A_95_P127602	-2.71333
A_95_P128142	-2.75667
A_95_P128667	-1.86833
A_95_P128792	-1.13667	weakly similar to ( 177) AT5G39660 | Symbols: CDF2 | CDF2 (CYCLING DOF FACTOR 2); DNA binding / protein binding / transcription factor | chr5:15878920-15880712 FORWARDvery weakly similar to (97.1) MNB1A_MAIZE Dof zinc finger protein MNB1A - Zea mays (Maize)weakly similar to ( 148) loc_os10g26620 12010.m05601 protein expressed proteinzf-Dof
A_95_P129212	-2.53
A_95_P131412	-1.78
A_95_P131572	-1.02833
A_95_P133822	-1.30667	very weakly similar to ( 100) AT3G47500 | Symbols: CDF3 | CDF3 (CYCLING DOF FACTOR 3); DNA binding / protein binding / transcription factor | chr3:17504276-17505964 REVERSE
A_95_P133882	-1.025	weakly similar to ( 147) AT1G61740 | Symbols: | unknown protein | chr1:22798365-22801020 REVERSEweakly similar to ( 113) loc_os01g57710 12001.m150744 protein expressed protein
A_95_P133957	-1.04	moderately similar to ( 371) AT1G32450 | Symbols: NRT1.5 | NRT1.5 (NITRATE TRANSPORTER 1.5); nitrate transmembrane transporter/ transporter | chr1:11715337-11719807 REVERSEmoderately similar to ( 299) loc_os02g48570 12002.m09891 protein peptide transporter PTR2, putative, expressed PTR2
A_95_P138807	-1.17167	moderately similar to ( 205) AT4G04955 | Symbols: ATALN | ATALN (Arabidopsis allantoinase); allantoinase/ hydrolase | chr4:2522301-2525259 REVERSEweakly similar to ( 194) loc_os04g58390 12004.m10721 protein allantoinase, putative, expressed L-HYD_ALN PRK06189 PRK08044 PyrC DHOase_IIb Cyclic_amidohydrolases PRK09060
A_95_P138877	-1.06833	moderately similar to ( 318) AT5G67360 | Symbols: ARA12 | ARA12; serine-type endopeptidase | chr5:26872192-26874465 REVERSEmoderately similar to ( 306) loc_os03g55350 12003.m10450 protein subtilisin-like protease precursor, putative, expressedPA_subtilisin_like
A_95_P142057	-1.02833	weakly similar to ( 123) AT3G30530 | Symbols: ATBZIP42 | ATBZIP42 (ARABIDOPSIS THALIANA BASIC LEUCINE-ZIPPER 42); DNA binding / protein heterodimerization/ protein homodimerization/ transcription factor | chr3:12139512-12140033 FORWARDvery weakly similar to (81.6) loc_os02g49560 12002.m09990 protein G-box-binding factor 1, putative, expressed
A_95_P147302	-1.275
A_95_P147587	-1.30167	weakly similar to ( 175) AT3G52970 | Symbols: CYP76G1 | CYP76G1; electron carrier/ heme binding / iron ion binding / monooxygenase/ oxygen binding | chr3:19641400-19643259 REVERSEmoderately similar to ( 369) C76A2_SOLME Cytochrome P450 76A2 (EC 1.14.-.-) (CYPLXXVIA2) (P-450EG7) - Solanum melongena (Eggplant) (Aubergine)weakly similar to ( 123) loc_os03g14400 12003.m06880 protein cytochrome P450 7…
A_95_P150312	-1.16167	moderately similar to ( 323) AT1G32450 | Symbols: NRT1.5 | NRT1.5 (NITRATE TRANSPORTER 1.5); nitrate transmembrane transporter/ transporter | chr1:11715337-11719807 REVERSEmoderately similar to ( 273) loc_os02g46460 12002.m09683 protein peptide transporter PTR2, putative, expressed
A_95_P150797	-1.03	moderately similar to ( 280) AT3G09600 | Symbols: | myb family transcription factor | chr3:2946459-2948200 FORWARDmoderately similar to ( 217) loc_os06g45840 12006.m71450 protein DNA binding protein, putative, expressed
A_95_P151117	-1.08833
A_95_P151192	-1.315
A_95_P151532	-1.1
A_95_P153737	-1.34	weakly similar to ( 152) AT3G61040 | Symbols: CYP76C7 | CYP76C7; electron carrier/ heme binding / iron ion binding / monooxygenase/ oxygen binding | chr3:22594532-22596125 REVERSEmoderately similar to ( 220) C76A2_SOLME Cytochrome P450 76A2 (EC 1.14.-.-) (CYPLXXVIA2) (P-450EG7) - Solanum melongena (Eggplant) (Aubergine)weakly similar to ( 144) loc_os02g09240 12002.m06221 protein cytochrome P450 7…
A_95_P153892	-1.665
A_95_P164902	-1.36167	weakly similar to ( 127) AT4G35150 | Symbols: | O-methyltransferase family 2 protein | chr4:16726948-16728531 REVERSEmoderately similar to ( 202) 7OMT8_MEDSA Isoflavone-7-O-methyltransferase 8 (EC 2.1.1.150) (Isoflavone-O-methyltransferase 8) (7-IOMT-8) - Medicago sativa (Alfalfa)moderately similar to ( 210) loc_os12g25450 12012.m06370 protein O-methyltransferase ZRP4, putative, expressed Methylt…
A_95_P176202	-1.72	moderately similar to ( 304) AT4G11650 | Symbols: ATOSM34 | ATOSM34 (osmotin 34) | chr4:7025127-7026113 REVERSEmoderately similar to ( 483) OSMO_TOBAC Osmotin precursor - Nicotiana tabacum (Common tobacco)moderately similar to ( 241) loc_os03g46070 12003.m09627 protein protein P21, putative, expressedThaumatin THN
A_95_P177072	-1.015	moderately similar to ( 236) AT5G56000 | Symbols: | heat shock protein 81-4 (HSP81-4) | chr5:22677602-22680067 REVERSEmoderately similar to ( 240) HSP83_ORYSA Heat shock protein 81-3 (HSP81-3) (Gravity-specific protein GSC 381) - Oryza sativa (Rice)moderately similar to ( 240) loc_os09g30439 12009.m060012 protein heat shock protein 81-3, putative, expressed HSP90 HtpG PRK05218
A_95_P184422	-1.35333	weakly similar to ( 165) AT3G14310 | Symbols: ATPME3 | ATPME3; pectinesterase | chr3:4772214-4775095 REVERSEweakly similar to ( 193) PME3_CITSI Pectinesterase-3 precursor (EC 3.1.1.11) (Pectin methylesterase 3) (PE 3) - Citrus sinensis (Sweet orange)weakly similar to ( 140) loc_os01g21034 12001.m42984 protein pectinesterase-2 precursor, putative, expressedPectinesterase
A_95_P188742	-1.215	weakly similar to ( 152) AT1G01060 | Symbols: LHY, LHY1 | LHY (LATE ELONGATED HYPOCOTYL); DNA binding / transcription factor | chr1:33992-37061 REVERSEweakly similar to ( 141) loc_os08g06110 12008.m080033 protein LHY protein, putative, expressed
A_95_P193267	-1.15333	weakly similar to ( 123) AT5G55570 | Symbols: | unknown protein | chr5:22514587-22515260 REVERSEweakly similar to ( 124) loc_os01g55670 12001.m11724 protein expressed protein
A_95_P196562	-1.28667	moderately similar to ( 280) AT3G09600 | Symbols: | myb family transcription factor | chr3:2946459-2948200 FORWARDmoderately similar to ( 217) loc_os06g45840 12006.m71450 protein DNA binding protein, putative, expressed
A_95_P202977	-1.1	weakly similar to ( 196) AT3G24190 | Symbols: | ABC1 family protein | chr3:8743319-8747703 FORWARDweakly similar to ( 168) loc_os02g57160 12002.m10738 protein ABC-1, putative, expressed
A_95_P205312	-1.16833	moderately similar to ( 270) AT2G45220 | Symbols: | pectinesterase family protein | chr2:18644281-18646394 REVERSEmoderately similar to ( 263) PME2_CITSI Pectinesterase-2 precursor (EC 3.1.1.11) (Pectin methylesterase) (PE) - Citrus sinensis (Sweet orange)weakly similar to ( 110) loc_os07g47830 12007.m08998 protein pectinesterase-1 precursor, putative, expressedPectinesterase PMEI
A_95_P206522	-1.07667	moderately similar to ( 350) AT4G27030 | Symbols: | small conjugating protein ligase | chr4:13571951-13572922 FORWARDweakly similar to ( 188) loc_os08g08850 12008.m05020 protein carF, putative, expressed
A_95_P206652	-1.06833	weakly similar to ( 192) AT1G32450 | Symbols: NRT1.5 | NRT1.5 (NITRATE TRANSPORTER 1.5); nitrate transmembrane transporter/ transporter | chr1:11715337-11719807 REVERSEweakly similar to ( 162) loc_os02g48570 12002.m09891 protein peptide transporter PTR2, putative, expressed PTR2
A_95_P208298	-1.24167	moderately similar to ( 225) AT1G37130 | Symbols: NIA2, B29, NIA2-1, CHL3, NR, NR2, ATNR2 | NIA2 (NITRATE REDUCTASE 2); nitrate reductase (NADH)/ nitrate reductase | chr1:14158617-14161652 FORWARDmoderately similar to ( 293) NIA1_TOBAC Nitrate reductase [NADH] 1 (EC 1.7.1.1) (NR1) - Nicotiana tabacum (Common tobacco)moderately similar to ( 204) loc_os08g36500 12008.m07639 protein nitrate reductas…
A_95_P215022	-1.08167	moderately similar to ( 416) AT5G49630 | Symbols: AAP6 | AAP6 (AMINO ACID PERMEASE 6); acidic amino acid transmembrane transporter/ amino acid transmembrane transporter/ neutral amino acid transmembrane transporter | chr5:20142681-20146441 REVERSEmoderately similar to ( 362) loc_os07g04180 12007.m28947 protein amino acid permease 6, putative, expressed Aa_trans
A_95_P215187	-1.265	AP2 AP2
A_95_P216127	-1.04167	weakly similar to ( 134) AT2G41705 | Symbols: | camphor resistance CrcB family protein | chr2:17398083-17399910 FORWARDweakly similar to ( 124) loc_os10g41749 12010.m065342 protein crcB-like protein, expressed
A_95_P216372	-1.00833	moderately similar to ( 416) AT5G49630 | Symbols: AAP6 | AAP6 (AMINO ACID PERMEASE 6); acidic amino acid transmembrane transporter/ amino acid transmembrane transporter/ neutral amino acid transmembrane transporter | chr5:20142681-20146441 REVERSEmoderately similar to ( 362) loc_os07g04180 12007.m28947 protein amino acid permease 6, putative, expressed Aa_trans
A_95_P218647	-1.57333	weakly similar to ( 162) AT3G55580 | Symbols: | regulator of chromosome condensation (RCC1) family protein | chr3:20612766-20615730 FORWARDweakly similar to ( 159) loc_os01g62810 12001.m97558 protein expressed protein
A_95_P219767	-1.08167	moderately similar to ( 369) AT2G36190 | Symbols: AtcwINV4 | AtcwINV4 (Arabidopsis thaliana cell wall invertase 4); hydrolase, hydrolyzing O-glycosyl compounds | chr2:15174951-15177785 REVERSEmoderately similar to ( 392) INV1_DAUCA Beta-fructofuranosidase, insoluble isoenzyme 1 precursor (EC 3.2.1.26) (Sucrose hydrolase 1) (Invertase 1) (Cell wall beta-fructosidase 1) - Daucus carota (Carrot)mode…
A_95_P220392	-1.17833	moderately similar to ( 258) AT3G24190 | Symbols: | ABC1 family protein | chr3:8743319-8747703 FORWARDmoderately similar to ( 230) loc_os02g57160 12002.m10738 protein ABC-1, putative, expressed
A_95_P222487	-1.31	moderately similar to ( 253) AT2G31750 | Symbols: UGT74D1 | UGT74D1 (UDP-glucosyl transferase 74D1); UDP-glycosyltransferase/ abscisic acid glucosyltransferase/ transferase, transferring glycosyl groups / transferase, transferring hexosyl groups | chr2:13497312-13499870 FORWARDmoderately similar to ( 207) IAAG_MAIZE Indole-3-acetate beta-glucosyltransferase (EC 2.4.1.121) (IAA-Glu synthetase) ((U…
A_95_P222687	-1.05	weakly similar to ( 160) AT3G47500 | Symbols: CDF3 | CDF3 (CYCLING DOF FACTOR 3); DNA binding / protein binding / transcription factor | chr3:17504276-17505964 REVERSEvery weakly similar to (92.8) MNB1A_MAIZE Dof zinc finger protein MNB1A - Zea mays (Maize)weakly similar to ( 177) loc_os01g15900 12001.m08188 protein expressed proteinzf-Dof
A_95_P223747	-1.53833
A_95_P223997	-1.03833	moderately similar to ( 272) AT3G02380 | Symbols: COL2 | COL2 (constans-like 2); transcription factor/ zinc ion binding | chr3:487438-488624 REVERSEweakly similar to ( 144) loc_os06g16370 12006.m06350 protein zinc finger protein CONSTANS, putative, expressedCCT
A_95_P224652	-2.59	highly similar to ( 513) AT2G38670 | Symbols: PECT1 | PECT1 (PHOSPHORYLETHANOLAMINE CYTIDYLYLTRANSFERASE 1); ethanolamine-phosphate cytidylyltransferase | chr2:16168979-16171680 FORWARDhighly similar to ( 554) loc_os08g12830 12008.m05410 protein ethanolamine-phosphate cytidylyltransferase, putative, expressed ECT CCT cytidylyltransferase TagD cytidylyltransferase_like PRK11316
A_95_P226999	-1.00333	moderately similar to ( 338) AT1G77090 | Symbols: | thylakoid lumenal 29.8 kDa protein | chr1:28960576-28961875 REVERSEmoderately similar to ( 316) loc_os12g08830 12012.m26739 protein tat pathway signal sequence family protein, expressed
A_95_P228029	-1.01333	moderately similar to ( 301) AT1G21460 | Symbols: | nodulin MtN3 family protein | chr1:7512030-7513281 REVERSEmoderately similar to ( 272) loc_os01g65880 12001.m150795 protein seven-transmembrane-domain protein 1, putative, expressed MtN3_slv
A_95_P231999	-1.18667	weakly similar to ( 124) AT2G37020 | Symbols: | DNA binding / sequence-specific DNA binding | chr2:15546514-15548792 FORWARDweakly similar to ( 123) loc_os10g30640 12010.m05924 protein translin, putative, expressed
A_95_P245877	-1.09333	highly similar to ( 682) AT4G04955 | Symbols: ATALN | ATALN (Arabidopsis allantoinase); allantoinase/ hydrolase | chr4:2522301-2525259 REVERSEmoderately similar to ( 257) loc_os04g58390 12004.m10721 protein allantoinase, putative, expressed L-HYD_ALN PRK06189 PyrC PRK08044 DHOase_IIb D-HYD pyrC Cyclic_amidohydrolases DHOase_IIa PRK08323 PRK09060 PRK02382 PRK09236 PRK07575 PRK04250 pyrC PRK09059 P…
A_95_P245927	-2.52	highly similar to ( 682) AT4G04955 | Symbols: ATALN | ATALN (Arabidopsis allantoinase); allantoinase/ hydrolase | chr4:2522301-2525259 REVERSEmoderately similar to ( 257) loc_os04g58390 12004.m10721 protein allantoinase, putative, expressed L-HYD_ALN PRK06189 PyrC PRK08044 DHOase_IIb D-HYD pyrC Cyclic_amidohydrolases DHOase_IIa PRK08323 PRK09060 PRK02382 PRK09236 PRK07575 PRK04250 pyrC PRK09059 P…
A_95_P246577	-1.07833	weakly similar to ( 124) AT3G25690 | Symbols: CHUP1 | CHUP1 (CHLOROPLAST UNUSUAL POSITIONING 1) | chr3:9354061-9357757 FORWARDweakly similar to ( 125) loc_os12g01449 12012.m04148 protein expressed protein
A_95_P254659	-1.08667	moderately similar to ( 337) AT5G49800 | Symbols: | FUNCTIONS IN: molecular_function unknown; INVOLVED IN: biological_process unknown; EXPRESSED IN: 12 plant structures; EXPRESSED DURING: 4 anthesis, F mature embryo stage, C globular stage, petal differentiation and expansion stage, D bilateral stage; CONTAINS InterPro DOMAIN/s: Lipid-binding START (InterPro:IPR002913); Has 156 Blast hits to 155 …
A_95_P260751	-1.135	moderately similar to ( 449) AT3G10740 | Symbols: ASD1, ARAF1, ARAF, ATASD1 | ASD1 (ALPHA-L-ARABINOFURANOSIDASE 1); alpha-N-arabinofuranosidase/ hydrolase, acting on glycosyl bonds / xylan 1,4-beta-xylosidase | chr3:3361031-3364573 REVERSEmoderately similar to ( 415) loc_os11g03730 12011.m61727 protein alpha-N-arabinofuranosidase A precursor, putative, expressed
A_95_P262766	-1.10833
A_95_P266266	-1.03333
A_95_P268451	-1.01167	weakly similar to ( 105) AT1G51550 | Symbols: | F-box family protein | chr1:19117646-19119291 REVERSEvery weakly similar to (91.7) loc_os08g13360 12008.m26626 protein adagio protein 1, putative, expressed
A_95_P269446	-1.67333
A_95_P269796	-1.22	weakly similar to ( 129) AT5G42610 | Symbols: | unknown protein | chr5:17062507-17063934 FORWARDvery weakly similar to (96.7) loc_os10g35770 12010.m065306 protein expressed protein DUF607
A_95_P269956	-1.42333	moderately similar to ( 286) AT5G16010 | Symbols: | 3-oxo-5-alpha-steroid 4-dehydrogenase family protein / steroid 5-alpha-reductase family protein | chr5:5227982-5229012 FORWARDmoderately similar to ( 212) loc_os07g06800 12007.m05140 protein 3-oxo-5-alpha-steroid 4-dehydrogenase 2, putative, expressed Steroid_dh
A_95_P280078	-1.25667	moderately similar to ( 425) loc_os12g28270 12012.m26911 protein amidohydrolase family protein, putative, expressed ATZ_TRZ_like PRK07228 PRK06038 SsnA PRK08203 PRK09045 PRK06687 PRK08393 PRK06380 PRK07203 GDEase PRK08204 PRK06151 PRK09228
A_95_P282273	-1.11167	moderately similar to ( 274) AT4G35300 | Symbols: | TMT2 (TONOPLAST MONOSACCHARIDE TRANSPORTER2); carbohydrate transmembrane transporter/ nucleoside transmembrane transporter/ sugar:hydrogen symporter | chr4:16796432-16799071 REVERSEmoderately similar to ( 294) loc_os10g39440 12010.m21801 protein hexose transporter, putative, expressed
A_95_P299863	-1.35833
A_95_P299948	-1.02
A_95_P305693	-1.195
A_95_P306913	-1.56167	weakly similar to ( 125) AT1G79940 | Symbols: ATERDJ2A | ATERDJ2A; heat shock protein binding / unfolded protein binding | chr1:30070023-30073237 FORWARDweakly similar to ( 124) loc_os04g24180 12004.m101432 protein heat shock protein binding protein, putative, expressed
A_95_P311328	-1.1	moderately similar to ( 477) AT5G19760 | Symbols: | dicarboxylate/tricarboxylate carrier (DTC) | chr5:6679591-6681845 REVERSEmoderately similar to ( 476) loc_os05g11780 12005.m05647 protein mitochondrial 2-oxoglutarate/malate carrier protein, putative, expressed
