# Supplementary material for: Expression of geminiviral AC2 RNA silencing suppressor changes sugar and jasmonate responsive gene expression in transgenic tobacco plants
Source: BMC Plant Biol. 2012 Nov 7;12:204. doi: 10.1186/1471-2229-12-204 (PMC3519546; doi:10.1186/1471-2229-12-204)
Supplement: Additional file 9 — The amount of chlorophyll and anthocyanin in leaves of wild type and in AC2 expressing plants. [file 1471-2229-12-204-S9.xlsx]

## Sheet: Taul1
Additional file 9. Presentation of amount of chlorophyll and anthocyanin in leaves of wild type and in AC2 expressing plants.
Chlorophyll-anthocyanin measurement 9.11.2011
CHL	FW (mg)	A647	A664,5	total chl	Chla	Chlb	total chl/ mg (FW)	chla /FW	chlb/FW	FW-ratio correction	Chla/Chlb	%/control
wt	5	0.354	1.082	8.08511	12.7537	2.32896
wt	5	0.372	1.121	8.47034	13.1988	2.52138
wt	8	0.405	1.228	8.48978	14.4657	2.71014
wt	5	0.416	1.272	9.50195	14.9938	2.73456
avg	5.75	0.38675	1.17575	8.57501	13.853	2.57376	17.974	28.9465	5.3713		5.38911	100
AC2	14	0.489	1.488	9.61189	17.5333	3.24774
AC2	14	0.475	1.422	9.3232	16.7341	3.26286
AC2	8	0.526	1.522	10.9526	17.8619	3.85656
AC2	16	0.719	1.447	13.6008	16.3709	8.19816
avg	12	0.55225	1.46975	10.8721	17.125	4.64133	10.87	17.12	4.64	2.08696	3.68966	60.4897
Anthocyanin	FW (mg)	A530	A657		Total anthocyanins /FW
wt	30	0.52	1.071	0.551
wt	36	0.641	1.494	0.853
wt	32	0.572	1.647	1.075
wt	32	0.562	1.221	0.659
avg	32.5	0.57375	1.35825	0.7845	0.7845							100
AC2	48	0.543	1.454	0.911
AC2	55	0.434	0.7	0.266
AC2	50	0.367	0.69	0.323
AC2	68	0.247	0.557	0.31
avg	55.25	0.39775	0.85025	0.4525	0.266176							33.9294
	0.588235
Chlorophyll-anthocyanin measurement 8.11.2011
CHL	FW (mg)	A647	A664,5	total chl	Chla	Chlb	total chl/mg (FW)	chla /FW	chlb/FW	FW-ratio correction	Chla/Chlb	%/control
wt	14	0.476	1.237	9.23433	14.3819	4.13826
wt	7	0.614	1.104	12.2649	12.3077	7.60932
wt	13	0.457	1.185	8.91682	13.7745	3.9852
wt	9	0.452	1.187	9.15646	13.8138	3.87246
avg	10.75	0.49975	1.17825	9.83113	13.5695	4.90131	18.9741	26.1891	9.45953		2.76854	100
AC2	29	0.522	1.325	9.71297	15.3711	4.6839
AC2	18	0.605	1.523	11.5132	17.6541	5.48724
AC2	21	0.568	1.497	10.7432	17.4272	4.84146
AC2	15	0.551	1.416	10.6257	16.4459	4.86378
avg	20.75	0.5615	1.44025	10.6487	16.7246	4.96909	10.6487	16.7246	4.96909	1.93023	3.36572	56.1413
Anthocyanin	FW (mg)	A530	A657	Total anthocyanins/FW
wt	44	0.372	0.764	0.392
wt	32	0.472	1.031	0.559
wt	43	0.421	0.873	0.452
wt	39	0.727	2.076	1.349
avg	39.5	0.498	1.186	0.688	0.688							100
AC2	64	0.527	0.765	0.238
AC2	55	0.411	0.82	0.409
AC2	61	0.361	0.717	0.356
AC2	55	0.463	0.605	0.142
avg	58.75	0.4405	0.72675	0.28625	0.192457							27.9735
	0.67234
