# Supplementary material for: Expression of geminiviral AC2 RNA silencing suppressor changes sugar and jasmonate responsive gene expression in transgenic tobacco plants
Source: BMC Plant Biol. 2012 Nov 7;12:204. doi: 10.1186/1471-2229-12-204 (PMC3519546; doi:10.1186/1471-2229-12-204)
Supplement: Additional file 10 — The amount of total protein against fresh weight (FW) and dry weight (DW) in wild type and AC2 expressing tobacco leaves. [file 1471-2229-12-204-S10.xlsx]

## Sheet: Sheet1
Additional file 10. Amount of protein against fresh weight (FW) and dry weight (DW) in wild type (wt )and AC2 expressing tobacco leaves.
Leaf					mg/ml			mg protein/ g (FW)	mg protein/g (DW)			%/ control (FW)		%/control (DW)
Wt1	0.266				19.5
Wt2	0.292				21.6
Wt3	0.288				21.3
Wt4	0.244				18
Wt5	0.251				18.5
avg	0.2682				19.78	1		19.2412	189.464			1		1
AC21	0.216				14.9
AC22	0.204				14.5
AC23	0.224				14.7
AC24	0.214				14.6
AC25	0.174				13.5
avg	0.2064				14.44	0.73003	0.73	14.1569	180.952			0.736		0.955
Comparison of fresh and dry weight in wild type (wt )and AC2 expressing tobacco leaves.
Leaf	FW (g)	DW (g)	% DW/contol (DW)
wt1	1.069	0.111
wt2	0.999	0.103
wt3	1.013	0.097
wt4	1.012	0.091
wt5	1.047	0.12
avg	1.028	0.1044	100
AC21	1.007	0.088
AC22	1.002	0.06
AC23	1.037	0.083
AC24	1.037	0.099
AC25	1.017	0.069
avg	1.02	0.0798	76.4368
